# Supplementary material for: Insights into the metabolic profiling of Polygonati Rhizoma fermented by Lactiplantibacillus plantarum under aerobic and anaerobic conditions using a UHPLC-QE-MS/MS system
Source: Front Nutr. 2023 Jan 26;10:1093761. doi: 10.3389/fnut.2023.1093761 (PMC9908587; doi:10.3389/fnut.2023.1093761)
Supplement: Supplementary file 2 [file Table_1.XLS]

## Sheet: Table S1
Table S1 Significant different metabolites of the group of EB vs AS
MetaboName	Alignment ID	KEGGID	Average Mz	Formula	Ontology	P.value	VIP	KEGGSuperClass	KEGGClass	KEGGSubClass
Lactamide	P58	---	90.0542	C3H7NO2	Secondary alcohols	1.9571e-14	1.80776	---	---	---
Gypsogenin 3-O-Beta-D-Glucuronopyranoside	P7413	---	683.374	C37H56O10	Triterpene saponins	5.95945e-14	1.80725	---	---	---
Sn-Glycero-3-Phosphocholine	P2092	C00670	258.111	C8H21NO6P	Glycerophosphocholines	3.81731e-13	1.80597	---	---	---
Pseudacyclin A	P7502	---	740.465	C39H61N7O7	Cyclic peptides	7.17357e-13	1.80556	---	---	---
Isoastragaloside II	P7618	C17794	849.447	C43H70O15	Cucurbitacin glycosides	1.537e-12	1.80492	Terpenoids	Triterpenoids (C30)	Protostanes
Leucine	P232	C16439	132.102	C6H13NO2	Leucine and derivatives	2.54064e-12	1.80445	---	---	---
Glutamic Acid	P353	---	148.061	C5H9NO4	Glutamic acid and derivatives	1.00027e-11	1.80246	---	---	---
Cyclo-Prolylglycine	P435	---	155.082	C7H10N2O2	Alpha amino acids and derivatives	1.30592e-11	1.80183	---	---	---
L-Valine	P144	C00183	118.087	C5H11NO2	Valine and derivatives	1.8743e-11	1.80154	Peptides	Amino acids	Common amino acids
Caffeine	P925	C07481	195.088	C8H10N4O2	Xanthines	5.19238e-11	1.79983	Alkaloids	Others	Purine alkaloids
L-Isoleucine	P230	C00407	132.1	C6H13NO2	Isoleucine and derivatives	1.20751e-10	1.79785	Peptides	Amino acids	Common amino acids
Telaprevir (VX-950)	P7409	---	680.406	C36H53N7O6	Hybrid peptides	1.31257e-10	1.79732	---	---	---
Mepirizole	P1576	---	235.12	C11H14N4O2	Alkyl aryl ethers	1.99758e-10	1.79623	---	---	---
Isoleucine	P233	C16434	132.103	C6H13NO2	Isoleucine and derivatives	3.75787e-10	1.79471	---	---	---
Sarasinoside N	P7715	---	965.55	[C50H81N2O16]+		4.90998e-10	1.79398	---	---	---
Alpha-Solanine	P7629	---	868.508	C45H73NO15	Steroidal saponins	5.46934e-10	1.7925	---	---	---
Higenamine	P2383	C06346	272.125	C16H17NO3	Benzylisoquinolines	9.17599e-10	1.79161	---	---	---
Indoline	P149	---	120.08	C8H9N	Indolines	7.69443e-10	1.79133	---	---	---
Threonylleucine (Isomer of 809, 926)	P1520	---	233.148	C10H20N2O4	Dipeptides	1.03831e-09	1.79104	---	---	---
Protodeltonin	P7763	---	1065.55	C51H84O23	Steroidal saponins	9.44282e-10	1.79087	---	---	---
Leucylvaline	P1493	---	231.171	C11H22N2O3	Dipeptides	1.85454e-09	1.78907	---	---	---
Perfluorooctyl Phosphate	P5739	---	444.986	C8H6F13O4P	Monoalkyl phosphates	2.67646e-09	1.78637	---	---	---
Alanylleucine (Isomer of 675)	P1051	---	203.138	C9H18N2O3	Dipeptides	3.58384e-09	1.78548	---	---	---
Scabioside C	P7561	---	789.444	C41H66O13	Triterpenoids	3.38851e-09	1.78516	---	---	---
D-(-)-3-Phosphoglyceric Acid	P809	C00597	186.997	C3H7O7P	Sugar acids and derivatives	4.72734e-09	1.78425	---	---	---
Leucylproline	P1467	---	229.155	C11H20N2O3	Dipeptides	5.71631e-09	1.7831	---	---	---
Lysine	P352	C16440	147.113	C6H14N2O2	D-alpha-amino acids	5.54168e-09	1.78308	---	---	---
Daidzein	P2847	C10208	292.964	C15H10O4	Isoflavones	6.91175e-09	1.78229	PK Polyketides	PK12 Flavonoids	PK1205 Isoflavonoids
Leucylleucine	P1809	C11332	245.187	C12H24N2O3	Dipeptides	1.35464e-08	1.77854	---	---	---
2-Methylpyrrolidine	P56	---	86.0956	C5H11N	Pyrrolidines	1.64453e-08	1.77677	---	---	---
Hypoxanthine	P269	C00262	137.046	C5H4N4O	Hypoxanthines	1.7257e-08	1.77674	Alkaloids	Others	Purine alkaloids
Smenospongine	P2272	---	268.998	C21H29NO3	Prenylquinones	2.46532e-08	1.77384	---	---	---
Glycylleucine	P833	C02155	189.123	C8H16N2O3	Dipeptides	4.98011e-08	1.76878	---	---	---
Reserpine	P7196	C06539	609.311	C33H40N2O9	Yohimbine alkaloids	5.36361e-08	1.76747	Alkaloids	Alkaloids derived from tryptophan and anthranilic acid	Indole alkaloids
Valine	P138	C16436	118.086	C5H11NO2	Valine and derivatives	1.93823e-07	1.7555	---	---	---
1-Hydroxypyrene	P1293	C14519	219.077	C16H10O	Pyrenes	1.87104e-07	1.75422	---	---	---
2,6-Dimethoxyquinone	P800	---	186.076	C8H8O4	P-benzoquinones	3.19755e-07	1.74856	---	---	---
L-Aspartic Acid	P237	C00049	134.044	C4H7NO4	Aspartic acid and derivatives	4.89293e-07	1.74444	Peptides	Amino acids	Common amino acids
Indole-3-Acetyl-L-Isoleucine	P2755	---	289.159	C16H20N2O3	Amino acids	6.21556e-07	1.74175	---	---	---
Humulene (Alpha)	P1416	C09684	227.176	C15H24	Sesquiterpenoids	3.04373e-06	1.71409	Terpenoids	Sesquiterpenoids (C15)	Humulenes
2-Piperidone	P68	---	100.076	C5H9NO	Piperidinones	6.63314e-06	1.69708	---	---	---
L-Beta-Homoproline	P223	---	130.085	C6H11NO2	Pyrrolidines	1.31975e-05	1.68344	---	---	---
L-Prolyl-L-Isoleucine	P1466	---	229.155	C11H20N2O3	Dipeptides	1.26269e-05	1.67979	---	---	---
Pyrrolidine	P30	---	72.0811	C4H9N	Pyrrolidines	1.45185e-05	1.67725	---	---	---
Prednisolone	P735	C07369	181.101	C21H28O5	21-hydroxysteroids	2.12224e-05	1.66745	---	---	---
N,N-Dimethylaniline	P159	C02846	122.097	C8H11N	Dialkylarylamines	2.86986e-05	1.65707	---	---	---
Isonicotinic Acid	P173	C07446	124.039	C6H5NO2	Pyridinecarboxylic acids	3.25398e-05	1.65158	---	---	---
4-Hydroxy-6-Methylpyran-2-One	P323	---	144.066	C6H6O3	Pyranones and derivatives	9.16144e-05	1.61966	---	---	---
Serine-Cholic Acid	P6199	---	478.319	C27H45NO7	Glycinated bile acids and derivatives	0.000128344	1.60225	---	---	---
1-(M-Tolyl)Isoquinoline	P1311	---	220.107	C16H13N	Phenylpyridines	0.000170952	1.58914	---	---	---
4-Acetamidobutanoate	N857	C02946	144.066	C6H11NO3	Gamma amino acids and derivatives	8.95996e-15	1.5741	---	---	---
Methyl Heptadecanoic Acid	N3877	---	283.264	C18H36O2	Fatty acid methyl esters	1.21658e-14	1.57398	---	---	---
Loganin	N6592	C01433	389.146	C17H26O10	Iridoid O-glycosides	1.37529e-14	1.57392	Terpenoids	Monoterpenoids (C10)	Iridoids
3,4-Dihydroxy-phenylalanine	N1894	C00355	196.062	C9H11NO4	Tyrosine and derivatives	1.94296e-14	1.57383	Peptides	Amino acids	Other amino acids
3',5'-Cyclic AMP	N4927	C00575	328.044	C10H12N5O6P	3',5'-cyclic purine nucleotides	5.08439e-14	1.57344	Nucleic acids	Cyclic nucleotides	3',5'-Cyclic nuclcleotides
N-Acetyl-O-Methyltyrosine	N2771	---	236.056	C12H15NO4	Phenylalanine and derivatives	1.03532e-13	1.57304	---	---	---
Etidronate	N2064	C07736	204.971	C2H8O7P2	Bisphosphonates	1.44689e-13	1.57297	---	---	---
Stearic Acid	N3876	C01530	283.263	C18H36O2	Long-chain fatty acids	2.0456e-13	1.57283	Lipids	Fatty acids	Saturated fatty acids
2'-Deoxyinosine	N3140	C05512	251.078	C10H12N4O4	Purine 2'-deoxyribonucleosides	4.36475e-13	1.57236	---	---	---
D-(+)-Malic Acid	N687	C00497	133.015	C4H6O5	Beta hydroxy acids and derivatives	8.22523e-13	1.57166	---	---	---
N-Epsilon-Acetyllysine	N1714	C02727	187.11	C8H16N2O3	D-alpha-amino acids	9.26606e-13	1.57164	---	---	---
Sinomenine	N4938	C09643	328.152	C19H23NO4	Alkaloids	1.17261e-12	1.5715	Alkaloids	Alkaloids derived from tyrosine	Isoquinoline alkaloids
Kojic Acid	N788	C14516	141.017	C6H6O4	Pyranones and derivatives	1.42643e-12	1.57134	Enzymes	Oxidoreductases	tyrosinase [HSA:7299] [KO:K00505] [EC:1.14.18.1]
Vinetorin	N4359	---	305.018	C15H11ClO5		2.1577e-12	1.57089	---	---	---
2',4',6'-Trihydroxydihydrochalcone	N3302	---	257.079	C15H14O4		4.76083e-12	1.57015	---	---	---
PFCA-unsaturated	N3960	---	286.973	C7HF9O2	PFSA	4.59321e-12	1.57015	---	---	---
N-Isobutyrylglycine	N856	---	144.066	C6H11NO3	N-acyl-alpha amino acids	4.25913e-12	1.57012	---	---	---
L-(-)-Phenylalanine	N1213	C00079	164.072	C9H11NO2	Phenylalanine and derivatives	5.9629e-12	1.56964	Peptides	Amino acids	Common amino acids
Glutamine	N887	C00303	145.062	C5H10N2O3	Alpha amino acids	7.3698e-12	1.56958	---	---	---
Norleucine	N637	C01933	130.087	C6H13NO2	L-alpha-amino acids	6.1307e-12	1.56957	FA Fatty acyls	FA01 Fatty Acids and Conjugates	FA0110 Amino fatty acids
Zeatin	N3203	C00371	254.068	C10H13N5O	6-alkylaminopurines	8.21862e-12	1.56926	---	---	---
L-Proline	N438	C00148	114.056	C5H9NO2	Proline and derivatives	1.3241e-11	1.56872	Peptides	Amino acids	Common amino acids
Guanosine Cyclic Monophosphate	N5331	C00942	344.041	C10H12N5O7P		1.37897e-11	1.56869	Nucleic acids	Cyclic nucleotides	3',5'-Cyclic nuclcleotides
4-Acetamidobutyric Acid	N861	---	144.067	C6H11NO3	Gamma amino acids and derivatives	1.90268e-11	1.56817	---	---	---
L-Norvaline	N461	C01826	116.072	C5H11NO2	L-alpha-amino acids	2.61274e-11	1.56763	FA Fatty acyls	FA01 Fatty Acids and Conjugates	FA0110 Amino fatty acids
Orotic Acid	N1040	C00295	155.01	C5H4N2O4	Pyrimidinecarboxylic acids	3.18565e-11	1.56748	---	---	---
Tyr	N1529	---	180.066	C9H11NO3	Tyrosine and derivatives	3.28375e-11	1.56748	---	---	---
Palmitic Acid	N3250	C00249	255.233	C16H32O2	Long-chain fatty acids	3.47097e-11	1.56728	Lipids	Fatty acids	Saturated fatty acids
L-Alanine	N213	C00041	88.0398	C3H7NO2	Alanine and derivatives	3.56875e-11	1.56715	Peptides	Amino acids	Common amino acids
L-Leucine	N636	C00123	130.086	C6H13NO2	Leucine and derivatives	4.6763e-11	1.56631	Peptides	Amino acids	Common amino acids
Cytidine-3',5'-Cyclicmonophosphate	N4338	C00941	304.036	C9H12N3O7P	Pentose phosphates	8.48448e-11	1.56548	Nucleic acids	Cyclic nucleotides	3',5'-Cyclic nuclcleotides
N-Acetylglycine	N458	---	116.034	C4H7NO3	N-acyl-alpha amino acids	8.58513e-11	1.56544	---	---	---
N-Acetylaspartic Acid	N1382	C01042	174.041	C6H9NO5	Aspartic acid and derivatives	9.84875e-11	1.56533	---	---	---
L-Glutamic Acid	N897	C00025	146.046	C5H9NO4	Glutamic acid and derivatives	1.05193e-10	1.5651	Peptides	Amino acids	Common amino acids
4',5,7-Trihydroxy-3,6-Dimethoxyflavone	N4941	---	328.984	C17H14O7	6-O-methylated flavonoids	1.50525e-10	1.56453	---	---	---
Goniothalenol	N2651	C09930	231.05	C13H12O4	Furopyrans	1.69386e-10	1.56424	---	---	---
N-Acetylglutamic Acid	N1725	C00624	188.056	C7H11NO5	Glutamic acid and derivatives	2.20991e-10	1.56358	---	---	---
Pantothenate	N2362	C00864	218.103	C9H17NO5	Secondary alcohols	2.44214e-10	1.56315	Vitamins and cofactors	Vitamins	Water-soluble vitamins
Clinodiside A	P7721	---	981.514	C48H78O19	Triterpene saponins	0.000296413	1.56293	---	---	---
Dl-3-Aminoisobutyric Acid	N349	C05145	102.055	C4H9NO2	Beta amino acids and derivatives	3.53609e-10	1.56216	Peptides	Amino acids	Other amino acids
N-Acetyl-L-Alanine	N635	---	130.051	C5H9NO3	N-acyl-alpha amino acids	4.05258e-10	1.56205	---	---	---
PFSA-Cl	N5881	---	364.908	C5HClF10O3S	PFSA	5.18156e-10	1.56103	---	---	---
Piperanine	N3958	---	286.142	C17H21NO3	Benzodioxoles	6.09198e-10	1.56073	---	---	---
Deguelin(-)	N6704	---	393.179	C23H22O6	Rotenones	8.0591e-10	1.56043	---	---	---
Histamine-Trifluoromethyltoluide	N6364	---	381.187	C19H25F3N4O	Trifluoromethylbenzenes	7.48626e-10	1.55989	---	---	---
(Methylsulfonyl)Octyl Glucosinolate	N9368	---	508.107	C16H31NO11S3	Glucosinolates	8.30868e-10	1.55946	---	---	---
Otenzepad	N7375	---	420.234	C24H31N5O2	1,4-benzodiazepines	1.07896e-09	1.55861	---	---	---
(S)-(+)-Citramailc Acid	N918	---	147.03	C5H8O5	Hydroxy fatty acids	1.27334e-09	1.55856	---	---	---
Tremulacin	N9702	C09973	527.152	C27H28O11	Phenolic glycosides	1.64183e-09	1.55764	---	---	---
Piplartine	N4659	C10166	316.116	C17H19NO5	Cinnamic acids and derivatives	1.7072e-09	1.55717	Alkaloids	Alkaloids derived from lysine	Piperidine alkaloids
N2,N2-Dimethylguanosine	N4513	---	310.115	C12H17N5O5	Purine nucleosides	2.72286e-09	1.55536	---	---	---
Pyroglutamyl-Isoleucine	N2906	---	241.12	C11H18N2O4	Peptides	3.40221e-09	1.55485	---	---	---
(E)-Resveratroloside	N7015	---	405.221	C20H22O9	Stilbene glycosides	3.21963e-09	1.55472	---	---	---
Tridesacetoxykhivorin	N9123	---	495.242	C26H36O7	Limonoids	4.22342e-09	1.55417	---	---	---
N-Fructosyl Isoleucine	P2477	---	276.146	C12H23NO7	N-Fructosyl amino acids	0.000350002	1.55281	---	---	---
Porphobilinogen	N2522	C00931	225.089	C10H14N2O4	Aralkylamines	5.08108e-09	1.55263	---	---	---
Glutamate Conjugated Chenodeoxycholic Acid	P6478	---	504.323	C29H47NO7	Glycinated bile acids and derivatives	0.000333713	1.55223	---	---	---
Glutaric Acid	N652	C00489	131.034	C5H8O4	Dicarboxylic acids and derivatives	5.75958e-09	1.55206	Organic acids	Carboxylic acids	Dicarboxylic acids
Uridine 5-Triphosphate	N8884	---	484.147	C9H15N2O15P3	Pyrimidine ribonucleoside triphosphates	1.21172e-08	1.54874	---	---	---
Cis,Cis-Muconic Acid	N806	C02480	141.02	C6H6O4	Medium-chain fatty acids	1.34889e-08	1.54795	---	---	---
Citramalate	N934	C00815	147.031	C5H8O5	Hydroxy fatty acids	1.42824e-08	1.54761	---	---	---
2-Thiocytidine	N3315	---	258.062	C9H13N3O4S	Pyrimidine nucleosides	1.52331e-08	1.5471	---	---	---
Arginine	P649	C02385	175.118	C6H14N4O2	Arginine and derivatives	0.000403233	1.54702	---	---	---
Uridine	N2947	C00299	243.061	C9H12N2O6	Pyrimidine nucleosides	1.89905e-08	1.5453	Nucleic acids	Nucleosides	Ribonucleosides
Niacin	N520	C00253	122.024	C6H5NO2	Pyridinecarboxylic acids	1.95485e-08	1.54529	Vitamins and cofactors	Vitamins	Water-soluble vitamins
Gedunin	N8826	---	481.227	C28H34O7	Limonoids	2.30073e-08	1.54451	---	---	---
Dl-P-Hydroxyphenyllactic Acid	N1544	C03672	181.051	C9H10O4	Phenylpropanoic acids	2.51191e-08	1.54439	---	---	---
1-Hydroxy-2-Naphthoic Acid	N1696	C03203	187.043	C11H8O3	Naphthalenecarboxylic acids	2.7322e-08	1.54376	---	---	---
2-Methylglutaric Acid	N885	---	145.051	C6H10O4	Methyl-branched fatty acids	2.80154e-08	1.54341	---	---	---
Colchicine	N6816	C07592	398.108	C22H25NO6	Tropones	3.03528e-08	1.54295	Alkaloids	Alkaloids derived from tyrosine	Isoquinoline alkaloids
Harpagoside	N9071	C09783	492.991	C24H30O11	Iridoid O-glycosides	3.06255e-08	1.54274	Terpenoids	Monoterpenoids (C10)	Iridoids
Phenylalanine	P551	C02057	166.086	C9H11NO2	Phenylalanine and derivatives	0.000458502	1.54117	---	---	---
Ascorbic Acid	N1403	C00072	175.025	C6H8O6	Butenolides	4.05752e-08	1.54117	Vitamins and cofactors	Vitamins	Water-soluble vitamins
2,3-Dideoxyuridine	N2192	---	211.071	C9H12N2O4	Pyrimidine 2',3'-dideoxyribonucleosides	4.01172e-08	1.54083	---	---	---
Glucuronate	N1835	C00191	193.036	C6H10O7	Glucuronic acid derivatives	4.97978e-08	1.5395	Carbohydrates	Monosaccharides	Sugar acids
Aspartic Acid	N669	C16433	132.03	C4H7NO4	Aspartic acid and derivatives	6.76978e-08	1.5371	---	---	---
Alnustone	P2182	---	263.14	C19H18O	Linear diarylheptanoids	0.000493002	1.53616	---	---	---
Obtusaquinone	N3183	---	253.097	C16H14O3	P-quinomethanes	8.06343e-08	1.53568	---	---	---
2,2',4,4'-Tetrahydroxybenzophenone	N2991	---	245.044	C13H10O5	Benzophenones	9.41875e-08	1.53488	---	---	---
6-Hydroxynicotinic Acid	N757	C01020	138.02	C6H5NO3	Pyridinecarboxylic acids	9.73431e-08	1.53454	Alkaloids	Alkaloids derived from nicotinic acid	Pyridine alkaloids
Isoleucylisoleucine	N2956	---	243.171	C12H24N2O3	Peptides	9.38373e-08	1.5341	---	---	---
Delphinidin-3-Glucoside	N8420	---	464.097	C21H21O12	Anthocyanidin-3-O-glycosides	9.8585e-08	1.53405	---	---	---
Glyceraldehyde	N229	C02154	89.0241	C3H6O3	Monosaccharides	1.0069e-07	1.53342	---	---	---
Lactic Acid	N233	C01432	89.0242	C3H6O3	Alpha hydroxy acids and derivatives	1.03017e-07	1.53322	---	---	---
6-Hydroxysumatrol	N7488	---	425.13	C23H22O8	Rotenones	1.30415e-07	1.53205	---	---	---
Dihydrogedunin	N8872	---	483.245	C28H36O7	Limonoids	1.25733e-07	1.53186	---	---	---
N-Acetylleucine	N1342	C02710	172.096	C8H15NO3	Leucine and derivatives	1.58366e-07	1.53035	---	---	---
Rubranoside A	N9087	---	493.202	C25H34O10		1.51169e-07	1.52993	---	---	---
2,4-Diacetylphloroglucinol	N2146	C21896	209.045	C10H10O5	Alkyl-phenylketones	1.77357e-07	1.52865	---	---	---
Pyrogallin	N2036	---	203.038	C11H8O4	Tropolones	1.93606e-07	1.52828	---	---	---
Carviolin	N4262	---	299.098	C16H12O6	Hydroxyanthraquinones	2.30252e-07	1.52603	---	---	---
Bosentan	N10095	---	550.178	C27H29N5O6S	Bipyrimidines and oligopyrimidines	2.37427e-07	1.52554	---	---	---
Docetaxel	N12313	C11231	806.328	C43H53NO14	Taxanes and derivatives	2.55194e-07	1.524	---	---	---
2-Isopropylmalic Acid	N1410	C02504	175.061	C7H12O5	Hydroxy fatty acids	4.13224e-07	1.51992	---	---	---
Kaempferol 7-O-Glucoside	N8010	---	447.117	C21H20O11	Flavonoid-7-O-glycosides	5.14941e-07	1.51776	---	---	---
D-Sorbosonic Acid	N1837	---	193.036	C6H10O7	Sugar acids and derivatives	4.87775e-07	1.51769	---	---	---
Cryptochlorophaeic Acid	N8329	---	459.197	C25H32O8		5.5021e-07	1.51633	---	---	---
2-Hydroxy-4-Methylpentanoic Acid	N666	---	131.072	C6H12O3	Hydroxy fatty acids	5.96932e-07	1.5161	---	---	---
N-Acetylphenylalanine	N2096	C03519	206.082	C11H13NO3	Phenylalanine and derivatives	6.09741e-07	1.51592	---	---	---
Lariciresinol	N7012	C10646	405.15	C20H24O6	Lignols	6.04657e-07	1.51557	Phenylpropanoids	Lignans	Lignans
Beclomethasone	N7059	C06842	407.166	C22H29ClO5	21-hydroxysteroids	9.66118e-07	1.50965	---	---	---
Dihydroxy-Valerate	N694	---	133.05	C5H10O4	Fatty acids	1.04847e-06	1.50874	---	---	---
Picrolichenic Acid	N7891	---	441.187	C25H30O7		1.1793e-06	1.50711	---	---	---
Pravastatin	N7446	C01844	423.235	C23H36O7	Medium-chain hydroxy acids and derivatives	1.42115e-06	1.50438	---	---	---
Selaginpulvilin K	N9887	---	537.167	C36H26O5	Fluorenes	1.59466e-06	1.50185	---	---	---
Mecoprop	N2229	C18742	213.04	C10H11ClO3	2-phenoxypropionic acids	2.07545e-06	1.49841	Pesticides	Herbicides	Phenoxy herbicides
Adenine	P252	C00147	136.062	C5H5N5	6-aminopurines	0.00094313	1.49535	Nucleic acids	Bases	Purines
Methyl Robustone	N6236	---	377.109	C22H18O6	6-prenylated isoflavanones	2.64381e-06	1.49528	---	---	---
Melibiose	N5277	C05402	341.11	C12H22O11	O-glycosyl compounds	2.79048e-06	1.49372	Carbohydrates	Oligosaccharides	Disaccharides
Luteolin 4'-O-Glucoside	N8015	---	447.135	C21H20O11	Flavonoid O-glycosides	3.04276e-06	1.49341	---	---	---
Mannose 6-Phosphate	N3337	C00275	259.014	C6H13O9P	Hexose phosphates	2.69695e-06	1.49338	---	---	---
Urocanic Acid	N746	C00785	137.036	C6H6N2O2	Imidazolyl carboxylic acids and derivatives	2.81932e-06	1.49336	---	---	---
Astilbin	N8041	C17449	449.085	C21H22O11	Flavonoid-3-O-glycosides	3.2309e-06	1.49108	---	---	---
2-Oxobutyric Acid	N338	C00109	101.024	C4H6O3	Short-chain keto acids and derivatives	3.27889e-06	1.49091	Organic acids	Carboxylic acids	2-Oxocarboxylic acids
L-(+)-Arginine	N1375	C00062	173.104	C6H14N4O2	L-alpha-amino acids	3.65903e-06	1.48888	Peptides	Amino acids	Common amino acids
Phlorobenzophenone	N2611	---	229.05	C13H10O4	Benzophenones	4.46058e-06	1.48499	---	---	---
2-Amino-3-Methoxybenzoic Acid	N1256	---	166.051	C8H9NO3	M-methoxybenzoic acids and derivatives	4.39821e-06	1.48404	---	---	---
L-Lysine	N890	C00047	145.098	C6H14N2O2	Alpha amino acids	8.10461e-06	1.47374	Peptides	Amino acids	Common amino acids
2'-O-Methyl-5-Methylcytidine	P2381	---	272.123	C11H17N3O5	NA	0.00131034	1.47032	---	---	---
2',4-Dihydroxy-3,4',6'-Trimethoxychalcone	N4964	---	329.111	C18H18O6		1.13673e-05	1.46506	---	---	---
Azelaic Acid	N1707	C08261	187.098	C9H16O4		1.27499e-05	1.4638	FA Fatty acyls	FA01 Fatty Acids and Conjugates	FA0117 Dicarboxylic acids
Uracil	N402	C00106	111.019	C4H4N2O2	Pyrimidones	1.31483e-05	1.46325	Nucleic acids	Bases	Pyrimidines
(+-)-Baclofen	N2199	---	212.054	C10H12ClNO2	Gamma amino acids and derivatives	1.29931e-05	1.46292	---	---	---
Meglutol	N1160	C03761	161.046	C6H10O5	Hydroxy fatty acids	1.40586e-05	1.46138	---	---	---
Beta-Orcinol	N747	---	137.059	C8H10O2		1.40974e-05	1.46095	---	---	---
Proline-Hydroxyproline	N2566	---	227.104	C10H16N2O4	Dipeptides	1.44397e-05	1.46027	---	---	---
P-Coumaryl Alcohol	N967	C02646	149.062	C9H10O2	Cinnamic acid and derivatives	1.53066e-05	1.45864	Phenylpropanoids	Monolignols	Paracoumaryl alcohol derivatives
2-Nitro-9-Fluorenone	N2510	---	225.04	C13H7NO3	NA	1.8002e-05	1.45611	---	---	---
Epanorin	N7720	---	434.145	C25H25NO6	Leucine and derivatives	1.95571e-05	1.45353	---	---	---
Acacetin Diacetate	N5964	---	367.087	C20H16O7	4'-O-methylated flavonoids	1.94819e-05	1.45321	---	---	---
Quercetin 3-O-Malonylglucoside	N10071	C12638	548.9	C24H22O15	Flavonoid-3-O-glycosides	2.17661e-05	1.45061	Flavonoids	Flavonoids	Flavonols
1-Nitropyrene	N3043	C14421	247.063	C16H9NO2	Pyrenes	2.39707e-05	1.44873	---	---	---
Isopropylmalic Acid	N1412	---	175.063	C7H12O5	Organic acids	2.68816e-05	1.44533	---	---	---
Hypericin	N9269	C07606	503.141	C30H16O8	Benzopyrenes	2.78883e-05	1.44277	PK Polyketides	PK13 Aromatic polyketides	PK1304 Anthracenes and phenanthrenes
Isocitric Acid	N1795	C00311	191.02	C6H8O7	Tricarboxylic acids and derivatives	3.1888e-05	1.44072	Organic acids	Carboxylic acids	Tricarboxylic acids
Bonactin	P5365	---	418.275	C21H36O7	Dicarboxylic acids and derivatives	0.00185769	1.44029	---	---	---
Acetaminophen Glucuronide	N4893	---	326.124	C14H17NO8	Phenolic glycosides	3.27972e-05	1.43908	---	---	---
Ursinoic Acid	N3698	---	275.04	C15H16O5	2,2-dimethyl-1-benzopyrans	4.53699e-05	1.42982	---	---	---
N-Benzyloxycarbonylglycine	N2123	C03710	208.061	C10H11NO4	Benzyloxycarbonyls	4.62492e-05	1.4282	---	---	---
S-Lactoylglutathione	N6244	C03451	378.096	C13H21N3O8S	Oligopeptides	5.46258e-05	1.42426	---	---	---
Leonurine	P3227	C16985	312.154	C14H21N3O5	Gallic acid and derivatives	0.00254705	1.42066	---	---	---
Fluazifop	N4883	C18527	326.066	C15H12F3NO4	Aryloxyphenoxypropionic acids	6.23865e-05	1.41892	Obsolete pesticides	Herbicides	Phenoxy herbicides
1,4-Chrysenequinone	N3321	---	258.063	C18H10O2	NA	6.67192e-05	1.41804	---	---	---
Sulfadimethoxine	N4475	---	309.063	C12H14N4O4S	Aminobenzenesulfonamides	7.56307e-05	1.41426	---	---	---
Curcumin	N5994	C10443	367.124	C21H20O6		8.00214e-05	1.41253	Shikimate / acetate-malonate pathway derived compounds	Others	Diarylheptanoids
Phenylacetic Acid + 2O, O-Hex	N4952	---	329.088	C14H18O9	Phenolic glycosides	8.1367e-05	1.41251	---	---	---
Threonic Acid	N714	C01620	135.029	C4H8O5	Sugar acids and derivatives	8.08073e-05	1.4108	---	---	---
2-Carboxybenzaldehyde	N944	C03057	149.024	C8H6O3	Benzoic acids	9.17729e-05	1.40629	---	---	---
Verproside	N9153	---	497.133	C22H26O13	O-glycosyl compounds	0.000134109	1.39258	---	---	---
3-Phenyllactic Acid	N1249	---	165.056	C9H10O3	Phenylpropanoic acids	0.000136312	1.39181	---	---	---
Ketovaline	N454	C00141	115.04	C5H8O3	Short-chain keto acids and derivatives	0.000157009	1.38681	Organic acids	Carboxylic acids	2-Oxocarboxylic acids
4-Methoxycinnamic Acid	N1462	---	177.056	C10H10O3	Cinnamic acids	0.00016504	1.38583	---	---	---
Cirsimarin	N8700	---	475.124	C23H24O11		0.000182011	1.3816	---	---	---
Camalexin	N1943	C21721	199.024	C26H44O9	Medium-chain fatty acids	0.000192061	1.37992	---	---	---
Ononetin	N3298	---	257.068	C15H14O4	Stilbenes	0.000212227	1.37421	---	---	---
Citraconic Acid	N619	C02226	129.019	C5H6O4	Methyl-branched fatty acids	0.000230793	1.37203	---	---	---
7,2'-Dihydroxyflavone	N3169	---	253.05	C15H10O4		0.000251285	1.36849	---	---	---
Benzoic Acid + 2O, O-Pen	N3912	---	285.061	C12H14O8	Phenolic glycosides	0.000276424	1.36339	---	---	---
Calycin	N4365	---	305.044	C18H10O5		0.00036117	1.35124	---	---	---
Indarubicin	N3383	---	261.062	C16H10N2O2	Indolines	0.000387647	1.34874	---	---	---
Cocamidoprpylbetaine	P3820	---	343.293	C19H38N2O3		0.00580901	1.33872	---	---	---
Luteolin 3',4'-Dimethyl Ether	N4584	---	313.059	C17H14O6	4'-O-methylated flavonoids	0.000511182	1.33437	---	---	---
Irigenin	N5767	C17957	359.121	C18H16O8	3'-hydroxy,4'-methoxyisoflavonoids	0.000567309	1.32941	PK Polyketides	PK12 Flavonoids	PK1205 Isoflavonoids
Perfluoro-3,5,7-Trioxaoctanoic Acid	N4520	---	310.968	C5HF9O5	PFSA	0.000558102	1.32908	---	---	---
2-Aminophenol	P88	C01987	108.044	C6H7NO	Aniline and substituted anilines	0.00650929	1.32806	---	---	---
Pidotimod	N2941	---	243.052	C9H12N2O4S	NA	0.000670163	1.32066	---	---	---
Griseofulvic Acid	N5168	---	337.113	C16H15ClO6	Benzofurans	0.000682723	1.31866	---	---	---
Abscisic Acid	N3435	C06082	263.077	C26H44O9	Medium-chain fatty acids	0.000698973	1.31706	Terpenoids	Carotenoids and apocarotenoids	Apocarotenoids
Irisxanthone	N7749	C10067	435.117	C20H20O11	Xanthones	0.000757608	1.31397	Polyketides	Pyrones	Xanthenes
Taxifolin	N4319	C01617	303.072	C15H12O7	Flavanonols	0.000753863	1.31318	Flavonoids	Flavonoids	Dihyroflavonols
4-Ureidobutanoic Acid	P350	---	147.082	C5H10N2O3	Gamma amino acids and derivatives	0.00797832	1.31316	---	---	---
Genistin	N7633	C09126	431.104	C21H20O10		0.000763292	1.31315	PK Polyketides	PK12 Flavonoids	PK1205 Isoflavonoids
D-(-)-Gulono-Gamma-Lactone	N1440	---	177.04	C6H10O6	Gamma butyrolactones	0.000773752	1.31256	---	---	---
N-Methylproline	P226	---	130.086	C6H11NO2	Proline and derivatives	0.00809029	1.3082	---	---	---
Indole-3-Acetyl-L-Tryptophan	N5791	---	360.145	C21H19N3O3	N-acyl-alpha amino acids	0.000869864	1.30573	---	---	---
Homocystine	N3519	C20788	267.051	C8H16N2O4S2	Alpha amino acids	0.000888257	1.30445	---	---	---
Carnitine	P494	C00487	162.113	C7H15NO3	Carnitines	0.00830606	1.30343	---	---	---
Mesaconic Acid	N618	C01732	129.019	C5H6O4	Methyl-branched fatty acids	0.00090972	1.30337	---	---	---
Fucosyltransferase V	N7630	---	431.1	C21H20O10		0.000921655	1.30289	---	---	---
3,8'-Biapigenin	N9885	---	537.147	C30H18O10	Biflavonoids and polyflavonoids	0.000929999	1.30145	---	---	---
Strychnopentamine	P6883	---	550.357	C35H43N5O	Harmala alkaloids	0.00897211	1.29519	---	---	---
3-Methyl-2-(2-Nonen-1-Yl)-4-Quinolinol	P2615	---	284.206	C15H17NO		0.00904466	1.29234	---	---	---
Hdmboa + O-Hex	N7663	---	432.116	C16H21NO10	Benzoxazinoids	0.00117153	1.2873	---	---	---
Folic Acid	N7856	C00504	440.136	C19H19N7O6	Glutamic acid and derivatives	0.00124911	1.28426	Vitamins and cofactors	Vitamins	Water-soluble vitamins
Theophylline	P1049	C07130	203.051	C7H8N4O2	Xanthines	0.01012	1.28373	Alkaloids	Others	Purine alkaloids
4-Hydroxy-6-Methyl-2-Pyrone	N570	C02752	125.026	C6H6O3	Pyranones and derivatives	0.00128818	1.28112	---	---	---
Dichloroacetic Acid	N573	---	126.936	C2H2Cl2O2	Alpha-halocarboxylic acids	0.00131398	1.28006	---	---	---
2,4-Dinitrophenol	N1600	C02496	183.007	C6H4N2O5	Dinitrophenols	0.00171115	1.2629	---	---	---
N-Acetyl-Dl-Serine	N900	---	146.046	C5H9NO4	N-acyl-alpha amino acids	0.0017914	1.2618	---	---	---
Feruloyl O-Methyldehydrodopamine	P3775	---	342.137	C19H19NO5	Ferulic acid and derivatives	0.0116976	1.25976	---	---	---
Gallic Acid	N1278	C01424	169.013	C7H6O5	Gallic acids	0.00203791	1.25095	Others	Tannins and galloyl derivatives	Galloyl derivatives
Butylamine	P33	C18706	74.0975	C4H11N	Monoalkylamines	0.012616	1.2508	Pesticides	Fungicides	Others
Butyrolactone I	P5706	---	442.189	C24H24O7	Fatty acid esters	0.0146677	1.23806	---	---	---
(1S,9R)-(+)-Beta-Hydrastine	P4669	---	384.149	C21H21NO6		0.013605	1.23629	---	---	---
2-Oxoglutarate	N871	C00026	145.014	C5H6O5	Gamma-keto acids and derivatives	0.00246565	1.23609	Organic acids	Carboxylic acids	2-Oxocarboxylic acids
Swertisin	N7967	C17835	445.102	C22H22O10	Flavonoid C-glycosides	0.0025896	1.23471	---	---	---
3-Indoleacetic Acid	N1385	C00954	174.049	C10H9NO2	Indole-3-acetic acid derivatives	0.00299612	1.22292	Alkaloids	Alkaloids derived from tryptophan and anthranilic acid	Indole alkaloids
10-Hydroxycamptothecin	N5847	C17939	363.091	C20H16N2O5	Camptothecins	0.00299055	1.22235	---	---	---
Pimelic Acid	N1124	C02656	159.066	C7H12O4	Medium-chain fatty acids	0.00344351	1.21391	Organic acids	Carboxylic acids	Dicarboxylic acids
Vincanidine	N4445	---	307.149	C19H20N2O2	Alkaloids	0.00332226	1.21311	---	---	---
Succinic Acid	N474	C00042	117.019	C4H6O4	Dicarboxylic acids and derivatives	0.00368409	1.20789	Organic acids	Carboxylic acids	Dicarboxylic acids
Geraniol	P677	C01500	177.127	C10H18O	Acyclic monoterpenoids	0.0209043	1.19295	Terpenoids	Monoterpenoids (C10)	Linear monoterpenes
2,6-Di-Tert-Butyl-4-Methylphenol	N2387	C14693	219.175	C15H24O	Phenylpropanes	0.00467444	1.18466	---	---	---
2,3-Dihydroxypropyl Stearate	P4610	---	381.296	C21H42O4	1-monoacylglycerols	0.0217631	1.18027	---	---	---
Luteolin	N3910	C01514	285.04	C15H10O6	Flavones	0.00552873	1.17134	PK Polyketides	PK12 Flavonoids	PK1211 Flavones and Flavonols
Polyphyllin VI	P7524	---	761.392	C39H62O13	Steroidal saponins	0.0240009	1.16791	---	---	---
Leupeptin Pr-LL	P5695	---	441.323	C21H40N6O4	Peptides	0.0246188	1.16216	---	---	---
2-Hydroxy-3,4-Dimethoxybenzoic Acid	N1915	---	197.046	C9H10O5	P-methoxybenzoic acids and derivatives	0.00620827	1.16051	---	---	---
(S)-Malate	N680	C00149	133.014	C4H6O5	Beta hydroxy acids and derivatives	0.00661196	1.15543	Organic acids	Carboxylic acids	Hydroxycarboxylic acids
2,4,5-Trimethoxybenzoic Acid	N2187	---	211.062	C10H12O5	P-methoxybenzoic acids and derivatives	0.00681598	1.15373	---	---	---
Azadirachtin	N11934	C08748	719.247	C35H44O16	Limonoids	0.00712237	1.14981	---	---	---
1,2,3,6-Tetragalloylglucose	N12251	---	787.235	C34H28O22	Tannins	0.00744445	1.14438	---	---	---
Isorhamnetin 3-Galactoside	N8745	---	477.153	C22H22O12	Flavonoid-3-O-glycosides	0.00772462	1.14036	---	---	---
9-Nitro-20(S)-Camptothecin	P4862	---	394.111	C20H15N3O6	Camptothecins	0.0286616	1.13902	---	---	---
Indole-3-Acetyl-L-Leucine	P2753	---	289.153	C16H20N2O3	Amino acids	0.0290743	1.13735	---	---	---
D-Ornithine	N667	C00515	131.082	C5H12N2O2	Alpha amino acids	0.00789436	1.13622	---	---	---
5-Aminosalicylic Acid	N993	---	152.036	C7H7NO3	Aminobenzoic acids	0.00845536	1.1323	---	---	---
Azaserine	P850	C19194	191.079	C5H7N3O4	L-alpha-amino acids	0.0298585	1.12625	---	---	---
Chloratranol	N1643	---	185.005	C8H7ClO3	Hydroxybenzaldehydes	0.00935322	1.12236	---	---	---
Diosmetin	N4252	C10038	299.051	C16H12O6		0.00943282	1.1218	PK Polyketides	PK12 Flavonoids	PK1211 Flavones and Flavonols
Diacetylsongorine	P4132	---	358.243	C22H31NO3	Napelline-type diterpenoid alkaloids	0.0308148	1.11971	---	---	---
Arabitol(D)	N988	---	151.061	C5H12O5	Sugar alcohols	0.0102362	1.11248	---	---	---
N-Acetylhistidine	N1901	C02997	196.074	C8H11N3O3	Histidine and derivatives	0.0104867	1.11051	---	---	---
Betaine	P137	C00719	118.085	C5H11NO2	Alpha amino acids	0.0336995	1.11008	---	---	---
Quinidine	P3459	C06527	325.248	C20H24N2O2	Cinchona alkaloids	0.0344131	1.10749	Alkaloids	Alkaloids derived from tryptophan and anthranilic acid	Quinoline alkaloids
Lucidenic Acid D	P6577	---	515.259	C29H38O8	Triterpenoids	0.0349933	1.10625	---	---	---
Dictamnine	P1005	C10660	200.071	C12H9NO2	Furanoquinolines	0.0374593	1.09465	Alkaloids	Alkaloids derived from tryptophan and anthranilic acid	Quinoline alkaloids
N-Acetylaspartylglutamic Acid	N4331	C12270	303.075	C11H16N2O8	Dipeptides	0.0121542	1.09243	---	---	---
Pyridoxine	P620	C00314	170.082	C8H11NO3		0.0400359	1.08717	Vitamins and cofactors	Vitamins	Water-soluble vitamins
Methoxybenzenediol + O-Hex	N5414	---	347.096	C13H18O8	Phenolic glycosides	0.0133119	1.08341	---	---	---
1,6-Anhydro-Beta-D-Glucose	P506	---	163.061	C6H10O5	Oxepanes	0.0439915	1.06493	---	---	---
Alpha-L-(-)-Fucose 1-Phosphate Bis(Cyclohexylammonium) Salt	N2932	---	243.029	C6H13O8P	Monosaccharide phosphates	0.0164407	1.06177	---	---	---
Flufenamic Acid	N3798	C13038	280.06	C14H10F3NO2	Aminobenzoic acids	0.0173538	1.05516	---	---	---
3-(4-Hydroxy-3-Methoxyphenyl)Prop-2-Enoicacid	P922	---	195.065	C10H10O4	Hydroxycinnamic acids	0.0466138	1.05001	---	---	---
Rhizocarpic Acid	N8531	---	468.136	C28H23NO6		0.0191167	1.04404	---	---	---
D-Fructose	N1508	C00095	179.057	C6H12O6	Monosaccharides	0.0224571	1.02011	Carbohydrates	Monosaccharides	Ketoses
5-O-Caffeoylquinic Acid Methyl Ester	N5974	---	367.103	C17H20O9	Quinic acids and derivatives	0.0245999	1.00749	---	---	---
4-Methylumbelliferyl Glucuronide	N5533	C11584	351.073	C16H16O9	Coumarin glycosides	0.0286756	0.989887	---	---	---
Pentasaccharides (Hex-Hex-Hex-Hex-Hex)	N12354	---	827.266	C30H52O26	Sugars	0.0303973	0.983308	---	---	---
Glutathione	N4394	C00051	306.075	C10H17N3O6S	Oligopeptides	0.0373217	0.951184	Vitamins and cofactors	Cofactors	Coenzymes
Bavachinin A	N5176	---	337.205	C21H22O4	6-prenylated flavanones	0.0392843	0.945906	---	---	---
Deacetoxy(7)-7-Oxokhivorinic Acid	N9578	---	519.218	C27H36O10	Naphthopyrans	0.0416156	0.937428	---	---	---
Galactose	N1502	C01582	179.056	C6H12O6	Hexoses	0.0444859	0.926048	---	---	---
Proscillaridin	N9748	C12816	529.28	C30H42O8	Bufanolides and derivatives	0.0448943	0.923368	Steroids	24-Carbon atoms	Bufanolide derivatives
Aurapten	N4226	---	297.153	C19H22O3	Terpene lactones	0.0466891	0.919662	---	---	---
Zileuton	N2749	---	235.047	C11H12N2O2S	1-benzothiophenes	0.0463573	0.919113	---	---	---
Dodecylbenzenesulfonic Acid	N4877	---	325.184	C18H30O3S	Benzenesulfonic acids and derivatives	0.047487	0.917607	---	---	---

## Sheet: Table S2
Table S2 Significant different metabolites of the group of EB vs NS
MetaboName	Alignment ID	KEGGID	Average Mz	Formula	Ontology	P.value	VIP	KEGGSuperClass	KEGGClass	KEGGSubClass
S-Adenosyl-Homocysteine	N6433	C00021	383.12	C14H20N6O5S	5'-deoxy-5'-thionucleosides	1.59524e-05	1.69157	---	---	---
Pyroglutamic Acid	N597	C01879	128.034	C5H7NO3	Alpha amino acids and derivatives	0.00969741	1.29575	Peptides	Amino acids	Other amino acids
Phenylacetylaspartic Acid	N3108	---	250.072	C12H13NO5	Amino acids	0.0142709	1.25209	---	---	---
Meglutol	N1160	C03761	161.046	C6H10O5	Hydroxy fatty acids	1.24292e-05	1.69497	---	---	---
D-(+)-Malic Acid	N687	C00497	133.015	C4H6O5	Beta hydroxy acids and derivatives	3.03334e-11	1.81585	---	---	---
Threonic Acid	N714	C01620	135.029	C4H8O5	Sugar acids and derivatives	0.000383868	1.56036	---	---	---
Sucrose	N5276	C00089	341.109	C12H22O11	O-glycosyl compounds	3.16552e-07	1.76386	Carbohydrates	Oligosaccharides	Disaccharides
Irigenin	N5767	C17957	359.121	C18H16O8	3'-hydroxy,4'-methoxyisoflavonoids	0.00169194	1.46493	PK Polyketides	PK12 Flavonoids	PK1205 Isoflavonoids
Gluconic Acid	N1887	C00257	195.052	C6H12O7	Medium-chain hydroxy acids and derivatives	0.0188612	1.20698	Carbohydrates	Monosaccharides	Sugar acids
2-Deoxyribose 5-Phosphate	N2220	C00673	213.018	C5H11O7P	Pentose phosphates	2.50943e-07	1.76572	---	---	---
2-Aminophenol	P88	C01987	108.044	C6H7NO	Aniline and substituted anilines	0.018411	1.2801	---	---	---
Citrate	N1790	C00158	191.02	C6H8O7	Tricarboxylic acids and derivatives	9.18954e-05	1.62949	Organic acids	Carboxylic acids	Tricarboxylic acids
Fluazifop	N4883	C18527	326.066	C15H12F3NO4	Aryloxyphenoxypropionic acids	9.50812e-05	1.62945	Obsolete pesticides	Herbicides	Phenoxy herbicides
2,4-Diacetylphloroglucinol	N2146	C21896	209.045	C10H10O5	Alkyl-phenylketones	0.000709531	1.52377	---	---	---
Thiamine Monophosphate	N5306	C01081	343.062	C12H18N4O4PS	Thiamine phosphates	0.0018528	1.45923	---	---	---
Methyl Robustone	N6236	---	377.109	C22H18O6	6-prenylated isoflavanones	0.00117659	1.48987	---	---	---
Glutaric Acid	N652	C00489	131.034	C5H8O4	Dicarboxylic acids and derivatives	3.88122e-06	1.72396	Organic acids	Carboxylic acids	Dicarboxylic acids
Uridine	N2947	C00299	243.061	C9H12N2O6	Pyrimidine nucleosides	2.15829e-12	1.81961	Nucleic acids	Nucleosides	Ribonucleosides
Glyceraldehyde	N229	C02154	89.0241	C3H6O3	Monosaccharides	1.27103e-06	1.74358	---	---	---
Lactic Acid	N233	C01432	89.0242	C3H6O3	Alpha hydroxy acids and derivatives	1.28098e-06	1.74345	---	---	---
Carbamimidothioic Acid	N1598	---	182.994	C3H8N2O3S2	Organosulfonic acids	0.000840347	1.51607	---	---	---
Rhizocarpic Acid	N8531	---	468.136	C28H23NO6		0.00342822	1.40319	---	---	---
2-Alpha-Mannobiose	N5286	---	341.112	C12H22O11	O-glycosyl compounds	0.00502418	1.36897	---	---	---
D-(-)-Gulono-Gamma-Lactone	N1440	---	177.04	C6H10O6	Gamma butyrolactones	0.00343621	1.40402	---	---	---
Corymbosin	N5692	---	357.103	C19H18O7	7-O-methylated flavonoids	0.0451616	1.06826	---	---	---
Homoserine	N490	C00263	118.052	C4H9NO3	L-alpha-amino acids	2.32841e-06	1.73418	Peptides	Amino acids	Other amino acids
2-Isopropylmalic Acid	N1410	C02504	175.061	C7H12O5	Hydroxy fatty acids	3.44899e-05	1.66917	---	---	---
Ketoleucine	N628	---	129.055	C6H10O3	Short-chain keto acids and derivatives	1.00838e-06	1.74947	---	---	---
Gibberellin A8	N5857	C03579	363.14	C19H24O7	C19-gibberellin 6-carboxylic acids	4.16961e-05	1.6599	Terpenoids	Diterpenoids (C20)	Gibberellins
N-Benzyloxycarbonylglycine	N2123	C03710	208.061	C10H11NO4	Benzyloxycarbonyls	3.0508e-06	1.72934	---	---	---
Maleic Acid	N449	C01384	115.004	C4H4O4	Dicarboxylic acids and derivatives	0.00611628	1.34995	---	---	---
Isocitric Acid	N1795	C00311	191.02	C6H8O7	Tricarboxylic acids and derivatives	3.7355e-05	1.66516	Organic acids	Carboxylic acids	Tricarboxylic acids
2-Oxobutyric Acid	N338	C00109	101.024	C4H6O3	Short-chain keto acids and derivatives	3.73853e-05	1.66176	Organic acids	Carboxylic acids	2-Oxocarboxylic acids
Tyr	N1529	---	180.066	C9H11NO3	Tyrosine and derivatives	1.69004e-09	1.80357	---	---	---
N-Acetyl-O-Methyltyrosine	N2771	---	236.056	C12H15NO4	Phenylalanine and derivatives	1.10717e-13	1.82204	---	---	---
Pyroglutamyl-Isoleucine	N2906	---	241.12	C11H18N2O4	Peptides	3.07309e-09	1.80124	---	---	---
Haematommic Acid	N1874	---	195.03	C9H8O5		0.028978	1.14639	---	---	---
1-Hydroxy-2-Naphthoic Acid	N1696	C03203	187.043	C11H8O3	Naphthalenecarboxylic acids	2.36163e-06	1.73334	---	---	---
6-Hydroxysumatrol	N7488	---	425.13	C23H22O8	Rotenones	6.87316e-05	1.64307	---	---	---
Cis,Cis-Muconic Acid	N806	C02480	141.02	C6H6O4	Medium-chain fatty acids	7.333e-08	1.77952	---	---	---
Pseudacyclin A	P7502	---	740.465	C39H61N7O7	Cyclic peptides	5.3413e-13	1.92275	---	---	---
Norleucine	N637	C01933	130.087	C6H13NO2	L-alpha-amino acids	3.26598e-11	1.81626	FA Fatty acyls	FA01 Fatty Acids and Conjugates	FA0110 Amino fatty acids
Benzoic Acid + 2O, O-Hex	N4632	---	315.073	C13H16O9	Phenolic glycosides	0.017747	1.21786	---	---	---
FA 18:1+3O	N4967	---	329.233	C18H34O5	Oxidized fatty acids	0.0296752	1.14209	---	---	---
Galactinol Dihydrate	N5271	---	341.108	C12H22O11	O-glycosyl compounds	0.00271747	1.42863	---	---	---
Melibiose	N5277	C05402	341.11	C12H22O11	O-glycosyl compounds	2.45255e-07	1.76823	Carbohydrates	Oligosaccharides	Disaccharides
1-(M-Tolyl)Isoquinoline	P1311	---	220.107	C16H13N	Phenylpyridines	0.0022353	1.52429	---	---	---
Citramalate	N934	C00815	147.031	C5H8O5	Hydroxy fatty acids	0.00355264	1.40102	---	---	---
Benzene-1,2,4-Triol	N568	C02814	125.025	C6H6O3	Hydroxyquinols and derivatives	0.0284478	1.15085	---	---	---
2'-Deoxyinosine	N3140	C05512	251.078	C10H12N4O4	Purine 2'-deoxyribonucleosides	4.24663e-08	1.7845	---	---	---
3-Phenyllactic Acid	N1249	---	165.056	C9H10O3	Phenylpropanoic acids	0.00841896	1.31373	---	---	---
Ascorbic Acid	N1403	C00072	175.025	C6H8O6	Butenolides	0.00292202	1.41928	Vitamins and cofactors	Vitamins	Water-soluble vitamins
Ursinoic Acid	N3698	---	275.04	C15H16O5	2,2-dimethyl-1-benzopyrans	0.0471063	1.06209	---	---	---
(S)-(+)-Citramailc Acid	N918	---	147.03	C5H8O5	Hydroxy fatty acids	4.99124e-05	1.65289	---	---	---
L-Glutamic Acid	N897	C00025	146.046	C5H9NO4	Glutamic acid and derivatives	1.79389e-10	1.81147	Peptides	Amino acids	Common amino acids
Methoxytyrosine	N2167	---	210.077	C10H13NO4	Amino acids	0.0109338	1.28014	---	---	---
Vinetorin	N4359	---	305.018	C15H11ClO5		4.5401e-10	1.80854	---	---	---
Kaempferol 7-O-Glucoside	N8010	---	447.117	C21H20O11	Flavonoid-7-O-glycosides	0.000743651	1.52399	---	---	---
Kojic Acid	N788	C14516	141.017	C6H6O4	Pyranones and derivatives	6.19639e-09	1.79761	Enzymes	Oxidoreductases	tyrosinase [HSA:7299] [KO:K00505] [EC:1.14.18.1]
3,4-Dihydroxy-phenylalanine	N1894	C00355	196.062	C9H11NO4	Tyrosine and derivatives	0.000448473	1.55255	Peptides	Amino acids	Other amino acids
Methoxybenzenediol + O-Hex	N5414	---	347.096	C13H18O8	Phenolic glycosides	0.00113629	1.49256	---	---	---
L-Norvaline	N461	C01826	116.072	C5H11NO2	L-alpha-amino acids	4.43053e-10	1.80833	FA Fatty acyls	FA01 Fatty Acids and Conjugates	FA0110 Amino fatty acids
Taxifolin	N4319	C01617	303.072	C15H12O7	Flavanonols	0.0016257	1.46638	Flavonoids	Flavonoids	Dihyroflavonols
2-Hydroxy-4-Methylpentanoic Acid	N666	---	131.072	C6H12O3	Hydroxy fatty acids	7.09983e-09	1.79695	---	---	---
Erythrin	N7389	---	421.109	C20H22O10		0.000271784	1.58046	---	---	---
L-(-)-Phenylalanine	N1213	C00079	164.072	C9H11NO2	Phenylalanine and derivatives	3.46112e-07	1.76464	Peptides	Amino acids	Common amino acids
L-Leucine	N636	C00123	130.086	C6H13NO2	Leucine and derivatives	8.15972e-09	1.79517	Peptides	Amino acids	Common amino acids
Hypericin	N9269	C07606	503.141	C30H16O8	Benzopyrenes	0.0355699	1.11264	PK Polyketides	PK13 Aromatic polyketides	PK1304 Anthracenes and phenanthrenes
Loganin	N6592	C01433	389.146	C17H26O10	Iridoid O-glycosides	1.60204e-14	1.82313	Terpenoids	Monoterpenoids (C10)	Iridoids
Ketovaline	N454	C00141	115.04	C5H8O3	Short-chain keto acids and derivatives	8.63673e-07	1.75079	Organic acids	Carboxylic acids	2-Oxocarboxylic acids
Bosentan	N10095	---	550.178	C27H29N5O6S	Bipyrimidines and oligopyrimidines	0.0400223	1.09156	---	---	---
Zeatin	N3203	C00371	254.068	C10H13N5O	6-alkylaminopurines	2.24852e-11	1.81617	---	---	---
Gossypin	N8785	C10051	479.141	C21H20O13	Flavonoid-8-O-glycosides	0.0397043	1.09626	O-glycosides	Flavonoid glycosides	Flavones and flavonols
Pyrogallin	N2036	---	203.038	C11H8O4	Tropolones	2.31407e-06	1.73367	---	---	---
D-Glucose 6-Phosphate	N3339	C00092	259.023	C6H13O9P	Hexose phosphates	0.00208972	1.44966	---	---	---
Phenylalanine	P551	C02057	166.086	C9H11NO2	Phenylalanine and derivatives	0.00913893	1.37445	---	---	---
Hdmboa + O-Hex	N7663	---	432.116	C16H21NO10	Benzoxazinoids	3.64277e-05	1.66511	---	---	---
Divaricatic Acid	N6544	---	387.142	C21H24O7		0.0131578	1.25722	---	---	---
4-Methoxycinnamic Acid	N1462	---	177.056	C10H10O3	Cinnamic acids	1.7635e-05	1.68733	---	---	---
5,7-Dimethoxy-4'-Hydroxyflavanone	N4260	---	299.097	C17H16O5	7-O-methylated flavonoids	0.019349	1.20874	---	---	---
Altanserin	N7121	C11734	410.131	C22H22FN3O2S	Alkyl-phenylketones	0.000842339	1.51537	---	---	---
D-Glucuronic Acid	N1829	C16245	193.035	C6H10O7	Glucuronic acid derivatives	0.0275122	1.15066	---	---	---
Guanosine Cyclic Monophosphate	N5331	C00942	344.041	C10H12N5O7P		6.66629e-10	1.80737	Nucleic acids	Cyclic nucleotides	3',5'-Cyclic nuclcleotides
Tremulacin	N9702	C09973	527.152	C27H28O11	Phenolic glycosides	4.10505e-09	1.79945	---	---	---
(-)-Podophyllotoxin	N8317	C10874	459.133	C22H22O8	Podophyllotoxins	0.0453549	1.06814	Phenylpropanoids	Lignans	Lignans
Specioside	N9355	---	507.138	C25H30O13	Coumaric acids and derivatives	0.0366849	1.10179	---	---	---
2-Thiocytidine	N3315	---	258.062	C9H13N3O4S	Pyrimidine nucleosides	7.26552e-09	1.7969	---	---	---
Phlorobenzophenone	N2611	---	229.05	C13H10O4	Benzophenones	1.63134e-06	1.73996	---	---	---
5-Hydroxymethylcytidine	N3647	---	272.091	C10H15N3O6	NA	0.00141805	1.47674	---	---	---
Diploschistesic Acid	N5040	---	333.062	C16H14O8		0.000184496	1.60048	---	---	---
Irisxanthone	N7749	C10067	435.117	C20H20O11	Xanthones	0.0351628	1.11399	Polyketides	Pyrones	Xanthenes
L-Alanine	N213	C00041	88.0398	C3H7NO2	Alanine and derivatives	6.13861e-11	1.8143	Peptides	Amino acids	Common amino acids
Leucine	P232	C16439	132.102	C6H13NO2	Leucine and derivatives	3.62488e-11	1.91694	---	---	---
Luteolin	N3910	C01514	285.04	C15H10O6	Flavones	0.00136941	1.48182	PK Polyketides	PK12 Flavonoids	PK1211 Flavones and Flavonols
Uracil	N402	C00106	111.019	C4H4N2O2	Pyrimidones	1.02312e-07	1.77667	Nucleic acids	Bases	Pyrimidines
Aspartic Acid	N669	C16433	132.03	C4H7NO4	Aspartic acid and derivatives	7.95365e-09	1.79534	---	---	---
Glomellic Acid	N8618	---	471.159	C25H28O9		0.00482507	1.36907	---	---	---
Curcumin	N5994	C10443	367.124	C21H20O6		0.0312065	1.1324	Shikimate / acetate-malonate pathway derived compounds	Others	Diarylheptanoids
3',5'-Cyclic AMP	N4927	C00575	328.044	C10H12N5O6P	3',5'-cyclic purine nucleotides	1.42106e-10	1.81208	Nucleic acids	Cyclic nucleotides	3',5'-Cyclic nuclcleotides
Carviolin	N4262	---	299.098	C16H12O6	Hydroxyanthraquinones	7.71376e-07	1.75366	---	---	---
Indoline	P149	---	120.08	C8H9N	Indolines	2.29743e-11	1.9177	---	---	---
Oxytetracycline	N8324	C06624	459.137	C22H24N2O9	Tetracyclines	0.0419757	1.08487	Pesticides	Fungicides	Antibiotic fungicides
Mannose 6-Phosphate	N3337	C00275	259.014	C6H13O9P	Hexose phosphates	0.00136431	1.47817	---	---	---
Thiophanic Acid	N6674	---	392.879	C14H6Cl4O5	Xanthones	0.000627796	1.53118	---	---	---
L-(+)-Arginine	N1375	C00062	173.104	C6H14N4O2	L-alpha-amino acids	0.000579646	1.54153	Peptides	Amino acids	Common amino acids
Dihydroxy-Valerate	N694	---	133.05	C5H10O4	Fatty acids	0.000103733	1.62303	---	---	---
Bisanhydrorutilantinone	N6626	---	391.088	C22H16O7	Tetracenequinones	0.0171014	1.22176	---	---	---
Astilbin	N8041	C17449	449.085	C21H22O11	Flavonoid-3-O-glycosides	0.0400677	1.0934	---	---	---
2-Nitro-9-Fluorenone	N2510	---	225.04	C13H7NO3	NA	0.000346031	1.56737	---	---	---
1-Hydroxypyrene	P1293	C14519	219.077	C16H10O	Pyrenes	0.000848386	1.59844	---	---	---
Sinomenine	N4938	C09643	328.152	C19H23NO4	Alkaloids	5.84029e-10	1.80743	Alkaloids	Alkaloids derived from tyrosine	Isoquinoline alkaloids
Zileuton	N2749	---	235.047	C11H12N2O2S	1-benzothiophenes	0.00304276	1.41343	---	---	---
Bergenin	N4910	C09919	327.076	C14H16O9	Gallic acid and derivatives	0.0118732	1.26932	---	---	---
Colchicine	N6816	C07592	398.108	C22H25NO6	Tropones	6.50826e-07	1.75344	Alkaloids	Alkaloids derived from tyrosine	Isoquinoline alkaloids
Proline-Hydroxyproline	N2566	---	227.104	C10H16N2O4	Dipeptides	0.000389928	1.56017	---	---	---
Acacetin Diacetate	N5964	---	367.087	C20H16O7	4'-O-methylated flavonoids	0.00375995	1.3984	---	---	---
Selaginpulvilin K	N9887	---	537.167	C36H26O5	Fluorenes	1.26813e-08	1.79321	---	---	---
3-Hydroxyglutaric Acid	N932	---	147.031	C5H8O5	Beta hydroxy acids and derivatives	0.0419539	1.08041	---	---	---
Obtusaquinone	N3183	---	253.097	C16H14O3	P-quinomethanes	6.96732e-09	1.79725	---	---	---
N-Acetylaspartic Acid	N1382	C01042	174.041	C6H9NO5	Aspartic acid and derivatives	8.79445e-08	1.77764	---	---	---
Isoleucine	P233	C16434	132.103	C6H13NO2	Isoleucine and derivatives	1.19747e-07	1.87529	---	---	---
L-Beta-Homothreonine	N673	---	132.066	C5H11NO3	Beta amino acids and derivatives	0.0437346	1.07949	---	---	---
Sn-Glycero-3-Phosphocholine	P2092	C00670	258.111	C8H21NO6P	Glycerophosphocholines	1.49716e-12	1.92178	---	---	---
2-Hydroxyphenylacetic Acid	N984	C05852	151.04	C8H8O3	2(hydroxyphenyl)acetic acids	0.0086323	1.31109	---	---	---
N-Acetylglutamic Acid	N1725	C00624	188.056	C7H11NO5	Glutamic acid and derivatives	3.38995e-07	1.76279	---	---	---
Isopropylmalic Acid	N1412	---	175.063	C7H12O5	Organic acids	0.00012427	1.62077	---	---	---
N-Acetyl-Dl-Serine	N900	---	146.046	C5H9NO4	N-acyl-alpha amino acids	0.00252967	1.43154	---	---	---
L-Proline	N438	C00148	114.056	C5H9NO2	Proline and derivatives	1.28516e-10	1.81298	Peptides	Amino acids	Common amino acids
Inosine	N3536	C00294	267.071	C10H12N4O5	Purine nucleosides	9.5944e-06	1.70095	---	---	---
Daunorubicin	N9690	C01907	526.177	C27H29NO10	Anthracyclines	0.00670436	1.34281	PK Polyketides	PK13 Aromatic polyketides	PK1305 Anthracyclinones
Mycosporine Glutamicol	N4309	---	302.126	C13H21NO7		0.00182582	1.45874	---	---	---
N-Acetylleucine	N1342	C02710	172.096	C8H15NO3	Leucine and derivatives	1.50239e-10	1.81173	---	---	---
Alnustone	P2182	---	263.14	C19H18O	Linear diarylheptanoids	0.00096599	1.59248	---	---	---
Hexaethylene Glycol	P2587	---	283.175	C12H26O7	Polyethylene glycols	0.0040525	1.46727	---	---	---
2',4',6'-Trihydroxydihydrochalcone	N3302	---	257.079	C15H14O4		7.82137e-08	1.7785	---	---	---
L-Isoleucine	P230	C00407	132.1	C6H13NO2	Isoleucine and derivatives	0.000364672	1.65494	Peptides	Amino acids	Common amino acids
Etidronate	N2064	C07736	204.971	C2H8O7P2	Bisphosphonates	2.98168e-10	1.81023	---	---	---
Camalexin	N1943	C21721	199.024	C26H44O9	Medium-chain fatty acids	0.0128317	1.26492	---	---	---
Dl-P-Hydroxyphenyllactic Acid	N1544	C03672	181.051	C9H10O4	Phenylpropanoic acids	6.26042e-05	1.64422	---	---	---
Lariciresinol	N7012	C10646	405.15	C20H24O6	Lignols	5.82868e-09	1.79864	Phenylpropanoids	Lignans	Lignans
2-Methylglutaric Acid	N885	---	145.051	C6H10O4	Methyl-branched fatty acids	0.0293798	1.14355	---	---	---
Pseudouridine	N2946	C02067	243.06	C9H12N2O6	Nucleoside and nucleotide analogues	0.0311135	1.13508	---	---	---
N-Acetyl-L-Alanine	N635	---	130.051	C5H9NO3	N-acyl-alpha amino acids	8.97154e-06	1.70486	---	---	---
Swertisin	N7967	C17835	445.102	C22H22O10	Flavonoid C-glycosides	0.00795944	1.3225	---	---	---
Arginine	P649	C02385	175.118	C6H14N4O2	Arginine and derivatives	0.000672918	1.61467	---	---	---
Harmaline	P1964	C06536	253.07	C13H14N2O	Harmala alkaloids	0.0179844	1.28226	Alkaloids	Alkaloids derived from tryptophan and anthranilic acid	Indole alkaloids
Rubranoside A	N9087	---	493.202	C25H34O10		4.09508e-08	1.78342	---	---	---
Isoastragaloside II	P7618	C17794	849.447	C43H70O15	Cucurbitacin glycosides	2.75673e-09	1.90259	Terpenoids	Triterpenoids (C30)	Protostanes
N2,N2-Dimethylguanosine	N4513	---	310.115	C12H17N5O5	Purine nucleosides	3.26678e-05	1.66785	---	---	---
Orotic Acid	N1040	C00295	155.01	C5H4N2O4	Pyrimidinecarboxylic acids	3.59762e-11	1.81513	---	---	---
Beclomethasone	N7059	C06842	407.166	C22H29ClO5	21-hydroxysteroids	0.0103495	1.29124	---	---	---
1-Nitropyrene	N3043	C14421	247.063	C16H9NO2	Pyrenes	2.47813e-05	1.67539	---	---	---
Selariscin A	N10139	---	553.164	C36H26O6		0.0145905	1.24129	---	---	---
4-Hydroxy-6-Methylpyran-2-One	P323	---	144.066	C6H6O3	Pyranones and derivatives	5.8423e-05	1.74151	---	---	---
1-Methylpseudouridine	N3303	---	257.079	C10H14N2O6	Nucleoside and nucleotide analogues	0.0286682	1.14819	---	---	---
D-(+)-Raffinose	N9277	C00492	503.162	C18H32O16	Oligosaccharides	5.44778e-05	1.64836	---	---	---
4-Hydroxy-6-Methyl-2-Pyrone	N570	C02752	125.026	C6H6O3	Pyranones and derivatives	0.000901001	1.50778	---	---	---
Maltitol	N5327	---	343.126	C12H24O11	Fatty acyl glycosides of mono- and disaccharides	0.0150511	1.24342	---	---	---
2,6-Dimethoxyquinone	P800	---	186.076	C8H8O4	P-benzoquinones	5.40469e-05	1.74227	---	---	---
N-Acetylphenylalanine	N2096	C03519	206.082	C11H13NO3	Phenylalanine and derivatives	1.29606e-08	1.79276	---	---	---
2-Carboxybenzaldehyde	N944	C03057	149.024	C8H6O3	Benzoic acids	3.93124e-05	1.65965	---	---	---
Phenylacetic Acid + 2O, O-Hex	N4952	---	329.088	C14H18O9	Phenolic glycosides	2.83285e-06	1.72954	---	---	---
2,2',4,4'-Tetrahydroxybenzophenone	N2991	---	245.044	C13H10O5	Benzophenones	2.23005e-06	1.73396	---	---	---
Cytidine-3',5'-Cyclicmonophosphate	N4338	C00941	304.036	C9H12N3O7P	Pentose phosphates	1.31711e-09	1.80446	Nucleic acids	Cyclic nucleotides	3',5'-Cyclic nuclcleotides
Uridine 5-Triphosphate	N8884	---	484.147	C9H15N2O15P3	Pyrimidine ribonucleoside triphosphates	0.0010236	1.49958	---	---	---
Acetaminophen Glucuronide	N4893	---	326.124	C14H17NO8	Phenolic glycosides	0.0122985	1.2676	---	---	---
Mepirizole	P1576	---	235.12	C11H14N4O2	Alkyl aryl ethers	1.02657e-08	1.89445	---	---	---
Piperanine	N3958	---	286.142	C17H21NO3	Benzodioxoles	4.21534e-06	1.72414	---	---	---
Griseofulvic Acid	N5168	---	337.113	C16H15ClO6	Benzofurans	0.0300227	1.13677	---	---	---
Stearic Acid	N3876	C01530	283.263	C18H36O2	Long-chain fatty acids	0.00666931	1.33834	Lipids	Fatty acids	Saturated fatty acids
Fucosyltransferase V	N7630	---	431.1	C21H20O10		0.011509	1.27405	---	---	---
Niacin	N520	C00253	122.024	C6H5NO2	Pyridinecarboxylic acids	0.000912812	1.50858	Vitamins and cofactors	Vitamins	Water-soluble vitamins
Glutamic Acid	P353	---	148.061	C5H9NO4	Glutamic acid and derivatives	5.63177e-12	1.92002	---	---	---
Delphinidin-3-Glucoside	N8420	---	464.097	C21H21O12	Anthocyanidin-3-O-glycosides	2.82641e-07	1.76541	---	---	---
Perfluoro-3,5,7-Trioxaoctanoic Acid	N4520	---	310.968	C5HF9O5	PFSA	0.0239232	1.17308	---	---	---
6-Hydroxynicotinic Acid	N757	C01020	138.02	C6H5NO3	Pyridinecarboxylic acids	1.64256e-08	1.79072	Alkaloids	Alkaloids derived from nicotinic acid	Pyridine alkaloids
Palmitic Acid	N3250	C00249	255.233	C16H32O2	Long-chain fatty acids	0.010838	1.28391	Lipids	Fatty acids	Saturated fatty acids
2,3-Dideoxyuridine	N2192	---	211.071	C9H12N2O4	Pyrimidine 2',3'-dideoxyribonucleosides	5.48469e-06	1.71775	---	---	---
Histamine-Trifluoromethyltoluide	N6364	---	381.187	C19H25F3N4O	Trifluoromethylbenzenes	2.93632e-11	1.81555	---	---	---
Scabioside C	P7561	---	789.444	C41H66O13	Triterpenoids	9.61682e-12	1.91953	---	---	---
(E)-Resveratroloside	N7015	---	405.221	C20H22O9	Stilbene glycosides	7.18994e-08	1.77961	---	---	---
Porphobilinogen	N2522	C00931	225.089	C10H14N2O4	Aralkylamines	5.24096e-10	1.80849	---	---	---
2-Amino-3-Methoxybenzoic Acid	N1256	---	166.051	C8H9NO3	M-methoxybenzoic acids and derivatives	3.9553e-07	1.76194	---	---	---
2-Piperidone	P68	---	100.076	C5H9NO	Piperidinones	9.99181e-05	1.7174	---	---	---
Dictamnine	P1005	C10660	200.071	C12H9NO2	Furanoquinolines	0.0287032	1.21066	Alkaloids	Alkaloids derived from tryptophan and anthranilic acid	Quinoline alkaloids
Altenusin	N4030	---	289.112	C15H14O6	Biphenyls and derivatives	0.0224335	1.18821	---	---	---
Gedunin	N8826	---	481.227	C28H34O7	Limonoids	1.33952e-08	1.79161	---	---	---
Rhetsinine	N4702	---	318.133	C19H17N3O2	Beta carbolines	0.00140527	1.48053	---	---	---
Valine	P138	C16436	118.086	C5H11NO2	Valine and derivatives	1.34044e-08	1.89325	---	---	---
Urocanic Acid	N746	C00785	137.036	C6H6N2O2	Imidazolyl carboxylic acids and derivatives	0.0169341	1.22884	---	---	---
4',5,7-Trihydroxy-3,6-Dimethoxyflavone	N4941	---	328.984	C17H14O7	6-O-methylated flavonoids	1.28851e-07	1.77409	---	---	---
Pyrrolnitrin	N3217	C12491	254.967	C10H6Cl2N2O2	Phenylpyrroles	0.00371965	1.39294	---	---	---
L-Valine	P144	C00183	118.087	C5H11NO2	Valine and derivatives	2.95336e-08	1.88724	Peptides	Amino acids	Common amino acids
PFCA-unsaturated	N3960	---	286.973	C7HF9O2	PFSA	1.47459e-08	1.79242	---	---	---
N-Isobutyrylglycine	N856	---	144.066	C6H11NO3	N-acyl-alpha amino acids	2.30538e-12	1.81929	---	---	---
4-Acetamidobutyric Acid	N861	---	144.067	C6H11NO3	Gamma amino acids and derivatives	1.12626e-12	1.82017	---	---	---
Hypoxanthine	P269	C00262	137.046	C5H4N4O	Hypoxanthines	1.05622e-07	1.87641	Alkaloids	Others	Purine alkaloids
Pantothenate	N2362	C00864	218.103	C9H17NO5	Secondary alcohols	5.80077e-10	1.80805	Vitamins and cofactors	Vitamins	Water-soluble vitamins
2-Methylpyrrolidine	P56	---	86.0956	C5H11N	Pyrrolidines	4.36466e-10	1.91014	---	---	---
Methylgallate	N1611	---	183.032	C8H8O5	Galloyl esters	0.00843114	1.31076	---	---	---
Picrolichenic Acid	N7891	---	441.187	C25H30O7		7.75678e-11	1.81348	---	---	---
2-Hydroxybenzaldehyde	N512	C06202	121.028	C7H6O2	Hydroxybenzaldehydes	0.0417419	1.08258	---	---	---
Isoflavanone Base + 3O, O-Hex	N7689	---	433.111	C21H22O10	Isoflavanone O-glycosides	0.0312537	1.12888	---	---	---
4-Acetamidobutanoate	N857	C02946	144.066	C6H11NO3	Gamma amino acids and derivatives	8.01796e-15	1.8232	---	---	---
Fipronil Sulfone	N8097	---	450.922	C12H4Cl2F6N4O2S	Phenylpyrazoles	0.000929823	1.50524	---	---	---
L-Lysine	N890	C00047	145.098	C6H14N2O2	Alpha amino acids	0.00360404	1.40377	Peptides	Amino acids	Common amino acids
3-(4-Hydroxy-3-Methoxyphenyl)Prop-2-Enoicacid	P922	---	195.065	C10H10O4	Hydroxycinnamic acids	0.000734388	1.61074	---	---	---
D-Ornithine	N667	C00515	131.082	C5H12N2O2	Alpha amino acids	0.0034958	1.40685	---	---	---
Dl-3-Aminoisobutyric Acid	N349	C05145	102.055	C4H9NO2	Beta amino acids and derivatives	2.51188e-10	1.81068	Peptides	Amino acids	Other amino acids
Azadirachtin	N11934	C08748	719.247	C35H44O16	Limonoids	0.00564903	1.35743	---	---	---
Cyclo-Prolylglycine	P435	---	155.082	C7H10N2O2	Alpha amino acids and derivatives	1.30695e-05	1.79115	---	---	---
Piscidic Acid	N3232	---	255.051	C11H12O7	Phenylpropanoic acids	0.0125632	1.26202	---	---	---
Azelaic Acid	N1707	C08261	187.098	C9H16O4		0.0405016	1.09169	FA Fatty acyls	FA01 Fatty Acids and Conjugates	FA0117 Dicarboxylic acids
Pyrrolidine	P30	---	72.0811	C4H9N	Pyrrolidines	1.8175e-06	1.83521	---	---	---
Pyridoxine	P620	C00314	170.082	C8H11NO3		0.0114123	1.34986	Vitamins and cofactors	Vitamins	Water-soluble vitamins
Methyl Heptadecanoic Acid	N3877	---	283.264	C18H36O2	Fatty acid methyl esters	0.0188361	1.21003	---	---	---
Leucylvaline	P1493	---	231.171	C11H22N2O3	Dipeptides	1.78362e-12	1.92169	---	---	---
Piplartine	N4659	C10166	316.116	C17H19NO5	Cinnamic acids and derivatives	1.77102e-09	1.80431	Alkaloids	Alkaloids derived from lysine	Piperidine alkaloids
Deguelin(-)	N6704	---	393.179	C23H22O6	Rotenones	0.000291184	1.57881	---	---	---
L-Beta-Homoproline	P223	---	130.085	C6H11NO2	Pyrrolidines	3.30716e-05	1.76334	---	---	---
Glutamine	N887	C00303	145.062	C5H10N2O3	Alpha amino acids	1.09316e-11	1.81777	---	---	---
Polyphyllin VI	P7524	---	761.392	C39H62O13	Steroidal saponins	0.000219956	1.68077	---	---	---
Glibenclamide	N9057	C07022	492.136	C23H28ClN3O5S	Benzenesulfonamides	0.0112731	1.27484	---	---	---
(S)-Malate	N680	C00149	133.014	C4H6O5	Beta hydroxy acids and derivatives	0.00921973	1.30669	Organic acids	Carboxylic acids	Hydroxycarboxylic acids
Berchemioside C	N12549	---	1007.39	C52H64O20	Saccharolipids	0.0202838	1.19737	---	---	---
Serine-Cholic Acid	P6199	---	478.319	C27H45NO7	Glycinated bile acids and derivatives	0.000385357	1.65	---	---	---
Cryptochlorophaeic Acid	N8329	---	459.197	C25H32O8		4.5433e-09	1.80007	---	---	---
Leupeptin Pr-LL	P5695	---	441.323	C21H40N6O4	Peptides	0.000264849	1.67161	---	---	---
1,6-Anhydro-Beta-D-Glucose	P506	---	163.061	C6H10O5	Oxepanes	0.0168911	1.29646	---	---	---
Indole-3-Acetyl-L-Tryptophan	N5791	---	360.145	C21H19N3O3	N-acyl-alpha amino acids	0.000845045	1.51555	---	---	---
Caffeine	P925	C07481	195.088	C8H10N4O2	Xanthines	4.56935e-13	1.92272	Alkaloids	Others	Purine alkaloids
Threonylleucine (Isomer of 809, 926)	P1520	---	233.148	C10H20N2O4	Dipeptides	1.22121e-11	1.91952	---	---	---
Dihydrogedunin	N8872	---	483.245	C28H36O7	Limonoids	1.80738e-08	1.79061	---	---	---
(Methylsulfonyl)Octyl Glucosinolate	N9368	---	508.107	C16H31NO11S3	Glucosinolates	2.89613e-08	1.78708	---	---	---
N,N-Dimethylaniline	P159	C02846	122.097	C8H11N	Dialkylarylamines	0.0212798	1.25628	---	---	---
Gypsogenin 3-O-Beta-D-Glucuronopyranoside	P7413	---	683.374	C37H56O10	Triterpene saponins	1.0147e-09	1.90736	---	---	---
Isoleucylisoleucine	N2956	---	243.171	C12H24N2O3	Peptides	3.61617e-10	1.80971	---	---	---
2,3-Dihydroxypropyl Stearate	P4610	---	381.296	C21H42O4	1-monoacylglycerols	0.000139882	1.70367	---	---	---
Harpagoside	N9071	C09783	492.991	C24H30O11	Iridoid O-glycosides	9.77396e-06	1.70244	Terpenoids	Monoterpenoids (C10)	Iridoids
3-Indoleacetic Acid	N1385	C00954	174.049	C10H9NO2	Indole-3-acetic acid derivatives	0.00333936	1.40284	Alkaloids	Alkaloids derived from tryptophan and anthranilic acid	Indole alkaloids
Sarasinoside N	P7715	---	965.55	[C50H81N2O16]+		1.69367e-08	1.89165	---	---	---
Indole-3-Acetyl-L-Isoleucine	P2755	---	289.159	C16H20N2O3	Amino acids	5.28269e-06	1.81405	---	---	---
PFSA-Cl	N5881	---	364.908	C5HClF10O3S	PFSA	0.000690658	1.52612	---	---	---
N-Acetylglycine	N458	---	116.034	C4H7NO3	N-acyl-alpha amino acids	2.06418e-07	1.76809	---	---	---
N-Epsilon-Acetyllysine	N1714	C02727	187.11	C8H16N2O3	D-alpha-amino acids	1.79059e-11	1.81619	---	---	---
Lactamide	P58	---	90.0542	C3H7NO2	Secondary alcohols	2.39394e-11	1.9175	---	---	---
Tridesacetoxykhivorin	N9123	---	495.242	C26H36O7	Limonoids	1.3772e-06	1.7418	---	---	---
Atractylon	P1695	---	239.145	C15H20O	Eremophilane, 8,9-secoeremophilane and furoeremophilane sesquiterpenoids	0.0483997	1.11992	---	---	---
Quercetin 3-O-Malonylglucoside	N10071	C12638	548.9	C24H22O15	Flavonoid-3-O-glycosides	0.000404026	1.55717	Flavonoids	Flavonoids	Flavonols
Benzoic Acid + 2O, O-Pen	N3912	---	285.061	C12H14O8	Phenolic glycosides	0.0192216	1.20725	---	---	---
L-Aspartic Acid	P237	C00049	134.044	C4H7NO4	Aspartic acid and derivatives	2.79581e-08	1.88646	Peptides	Amino acids	Common amino acids
Lysine	P352	C16440	147.113	C6H14N2O2	D-alpha-amino acids	0.00192314	1.53795	---	---	---
3-Methyl-2-(2-Nonen-1-Yl)-4-Quinolinol	P2615	---	284.206	C15H17NO		5.23831e-06	1.81416	---	---	---
Dodecylbenzenesulfonic Acid	N4877	---	325.184	C18H30O3S	Benzenesulfonic acids and derivatives	0.0160889	1.23317	---	---	---
L-Prolyl-L-Isoleucine	P1466	---	229.155	C11H20N2O3	Dipeptides	2.65334e-05	1.76762	---	---	---
Diacetylsongorine	P4132	---	358.243	C22H31NO3	Napelline-type diterpenoid alkaloids	0.0350767	1.17195	---	---	---
Leucylleucine	P1809	C11332	245.187	C12H24N2O3	Dipeptides	1.20128e-11	1.91945	---	---	---
4-O-Methylphloracetophenone	N1537	C10680	180.98	C9H10O4	Alkyl-phenylketones	7.92218e-07	1.75371	---	---	---
Smenospongine	P2272	---	268.998	C21H29NO3	Prenylquinones	2.62794e-06	1.82746	---	---	---
Butyrolactone I	P5706	---	442.189	C24H24O7	Fatty acid esters	0.00322966	1.48654	---	---	---
D-(-)-3-Phosphoglyceric Acid	P809	C00597	186.997	C3H7O7P	Sugar acids and derivatives	1.36787e-06	1.83992	---	---	---
Phenylacetic Acid	N728	C07086	135.046	C8H8O2	Benzene and substituted derivatives	0.00533951	1.36656	---	---	---
Glycylleucine	P833	C02155	189.123	C8H16N2O3	Dipeptides	3.35504e-07	1.86199	---	---	---
Pravastatin	N7446	C01844	423.235	C23H36O7	Medium-chain hydroxy acids and derivatives	2.21131e-06	1.73313	---	---	---
Leucylproline	P1467	---	229.155	C11H20N2O3	Dipeptides	2.96052e-07	1.8634	---	---	---
Triptophenolide	N4554	---	311.168	C20H24O3	Oxosteroids	0.0154467	1.23669	---	---	---
Geraniol	P677	C01500	177.127	C10H18O	Acyclic monoterpenoids	0.0141995	1.32398	Terpenoids	Monoterpenoids (C10)	Linear monoterpenes
Purines I-IV gallate	P6912	---	554.17	C28H27NO11		0.0108718	1.35466	---	---	---
Matrine	P1875	C10774	249.198	C15H24N2O	Matrine alkaloids	0.00207745	1.53246	Alkaloids	Alkaloids derived from lysine	Quinolizidine alkaloids
Alanylleucine (Isomer of 675)	P1051	---	203.138	C9H18N2O3	Dipeptides	8.04188e-09	1.8964	---	---	---
Telaprevir (VX-950)	P7409	---	680.406	C36H53N7O6	Hybrid peptides	5.84031e-09	1.89867	---	---	---
Perfluorooctyl Phosphate	P5739	---	444.986	C8H6F13O4P	Monoalkyl phosphates	1.18162e-06	1.84251	---	---	---
Docetaxel	N12313	C11231	806.328	C43H53NO14	Taxanes and derivatives	1.1397e-07	1.77512	---	---	---
Reserpine	P7196	C06539	609.311	C33H40N2O9	Yohimbine alkaloids	9.10003e-05	1.722	Alkaloids	Alkaloids derived from tryptophan and anthranilic acid	Indole alkaloids
Otenzepad	N7375	---	420.234	C24H31N5O2	1,4-benzodiazepines	4.45901e-11	1.81475	---	---	---
Vincanidine	N4445	---	307.149	C19H20N2O2	Alkaloids	0.00609834	1.3493	---	---	---
Alpha-Solanine	P7629	---	868.508	C45H73NO15	Steroidal saponins	1.30682e-05	1.78974	---	---	---
N,N-Dimethyldodecylamine N-Oxide	P1485	---	230.249	C14H31NO	Long-chain alkyl amine oxides	0.0010083	1.58842	---	---	---
Daidzein	P2847	C10208	292.964	C15H10O4	Isoflavones	5.29407e-05	1.74252	PK Polyketides	PK12 Flavonoids	PK1205 Isoflavonoids
Myristic Acid	N2574	C06424	227.202	C14H28O2	Long-chain fatty acids	0.00205511	1.45214	Lipids	Fatty acids	Saturated fatty acids
Glutamate Conjugated Chenodeoxycholic Acid	P6478	---	504.323	C29H47NO7	Glycinated bile acids and derivatives	0.0186812	1.27899	---	---	---
N-Methylproline	P226	---	130.086	C6H11NO2	Proline and derivatives	0.0418575	1.14648	---	---	---
Bonactin	P5365	---	418.275	C21H36O7	Dicarboxylic acids and derivatives	0.0298691	1.20493	---	---	---
N-Fructosyl Isoleucine	P2477	---	276.146	C12H23NO7	N-Fructosyl amino acids	0.00231871	1.51642	---	---	---
Adenine	P252	C00147	136.062	C5H5N5	6-aminopurines	0.00110768	1.57912	Nucleic acids	Bases	Purines
N-Isovalerylglycine	N1097	---	158.083	C7H13NO3	N-acyl-alpha amino acids	0.0490824	1.05382	---	---	---
Nakijiquinone H	P5928	---	457.315	C26H40N4O3		0.032208	1.19571	---	---	---
Zearalenone	N4686	C09981	317.14	C18H22O5	Zearalenones	0.0171615	1.22586	Fungal toxins	Mycotoxins	Others
Solasodine	P5547	C10822	431.359	C27H43NO2	Spirosolanes and derivatives	0.0426831	1.14404	ST Sterol lipids	ST01 Sterols	ST0115 Solanidines and alkaloid derivatives
Strychnopentamine	P6883	---	550.357	C35H43N5O	Harmala alkaloids	0.0166817	1.2968	---	---	---
Ganoderic Acid D2	P6738	---	531.285	C30H42O8	Triterpenoids	0.0242362	1.23728	---	---	---
Protodeltonin	P7763	---	1065.55	C51H84O23	Steroidal saponins	3.29941e-09	1.90185	---	---	---
Clinodiside A	P7721	---	981.514	C48H78O19	Triterpene saponins	0.0274167	1.2162	---	---	---

## Sheet: Table S3
Table S3 Significant different metabolites of the group of AS vs NS
MetaboName	Alignment ID	KEGGID	Average Mz	Formula	Ontology	P.value	VIP	KEGGSuperClass	KEGGClass	KEGGSubClass
Rosmarinic Acid	N5756	C01850	359.118	C18H16O8	Coumaric acids and derivatives	0.0223476	1.42246	---	---	---
Galactose	N1502	C01582	179.056	C6H12O6	Hexoses	0.0156271	1.39491	---	---	---
5,7-Dihydroxyflavanone	N3243	C09827	255.073	C15H12O4		0.0340724	1.3149	PK Polyketides	PK12 Flavonoids	PK1214 Flavanones
Phenylacetylaspartic Acid	N3108	---	250.072	C12H13NO5	Amino acids	0.000169646	1.86563	---	---	---
Sucrose	N5276	C00089	341.109	C12H22O11	O-glycosyl compounds	8.52687e-08	2.04038	Carbohydrates	Oligosaccharides	Disaccharides
Irigenin	N5767	C17957	359.121	C18H16O8	3'-hydroxy,4'-methoxyisoflavonoids	0.00877521	1.5524	PK Polyketides	PK12 Flavonoids	PK1205 Isoflavonoids
2-Deoxyribose 5-Phosphate	N2220	C00673	213.018	C5H11O7P	Pentose phosphates	0.00450946	1.55583	---	---	---
Thiamine Monophosphate	N5306	C01081	343.062	C12H18N4O4PS	Thiamine phosphates	0.00121535	1.74076	---	---	---
1-Hydroxy-2-Naphthoic Acid	N1696	C03203	187.043	C11H8O3	Naphthalenecarboxylic acids	0.000365784	1.79948	---	---	---
Glycolic Acid	N137	C00160	75.0086	C2H4O3	Alpha hydroxy acids and derivatives	0.0265256	1.34295	---	---	---
Calycin	N4365	---	305.044	C18H10O5		1.4249e-05	1.97785	---	---	---
D-(+)-Malic Acid	N687	C00497	133.015	C4H6O5	Beta hydroxy acids and derivatives	0.01215	1.42764	---	---	---
2,4-Diacetylphloroglucinol	N2146	C21896	209.045	C10H10O5	Alkyl-phenylketones	1.01948e-05	1.99162	---	---	---
Norleucine	N637	C01933	130.087	C6H13NO2	L-alpha-amino acids	0.000520482	1.84136	FA Fatty acyls	FA01 Fatty Acids and Conjugates	FA0110 Amino fatty acids
Homoserine	N490	C00263	118.052	C4H9NO3	L-alpha-amino acids	2.65363e-07	2.05563	Peptides	Amino acids	Other amino acids
Glutaric Acid	N652	C00489	131.034	C5H8O4	Dicarboxylic acids and derivatives	0.000313473	1.85812	Organic acids	Carboxylic acids	Dicarboxylic acids
Carbamimidothioic Acid	N1598	---	182.994	C3H8N2O3S2	Organosulfonic acids	0.000161934	1.89804	---	---	---
Higenamine	P2383	C06346	272.125	C16H17NO3	Benzylisoquinolines	1.70337e-10	2.43259	---	---	---
2'-Deoxyinosine	N3140	C05512	251.078	C10H12N4O4	Purine 2'-deoxyribonucleosides	0.0152552	1.40466	---	---	---
(S)-(+)-Citramailc Acid	N918	---	147.03	C5H8O5	Hydroxy fatty acids	0.00100026	1.70148	---	---	---
Vinetorin	N4359	---	305.018	C15H11ClO5		0.0183898	1.37062	---	---	---
L-Glutamic Acid	N897	C00025	146.046	C5H9NO4	Glutamic acid and derivatives	0.0012151	1.72011	Peptides	Amino acids	Common amino acids
D-Sorbosonic Acid	N1837	---	193.036	C6H10O7	Sugar acids and derivatives	2.1517e-07	2.05939	---	---	---
Haematommic Acid	N1874	---	195.03	C9H8O5		0.0316626	1.36277	---	---	---
Kojic Acid	N788	C14516	141.017	C6H6O4	Pyranones and derivatives	0.0131293	1.41436	Enzymes	Oxidoreductases	tyrosinase [HSA:7299] [KO:K00505] [EC:1.14.18.1]
2-Oxoglutarate	N871	C00026	145.014	C5H6O5	Gamma-keto acids and derivatives	0.0282171	1.32199	Organic acids	Carboxylic acids	2-Oxocarboxylic acids
L-(-)-Phenylalanine	N1213	C00079	164.072	C9H11NO2	Phenylalanine and derivatives	0.0096339	1.55029	Peptides	Amino acids	Common amino acids
Uridine	N2947	C00299	243.061	C9H12N2O6	Pyrimidine nucleosides	0.0495653	1.24928	Nucleic acids	Nucleosides	Ribonucleosides
Mesaconic Acid	N618	C01732	129.019	C5H6O4	Methyl-branched fatty acids	0.00108453	1.78714	---	---	---
L-Norvaline	N461	C01826	116.072	C5H11NO2	L-alpha-amino acids	0.000419319	1.7734	FA Fatty acyls	FA01 Fatty Acids and Conjugates	FA0110 Amino fatty acids
Pyrogallin	N2036	---	203.038	C11H8O4	Tropolones	8.87272e-06	1.9609	---	---	---
2-Hydroxy-4-Methylpentanoic Acid	N666	---	131.072	C6H12O3	Hydroxy fatty acids	0.00914231	1.56609	---	---	---
2-Oxobutyric Acid	N338	C00109	101.024	C4H6O3	Short-chain keto acids and derivatives	0.0081022	1.55761	Organic acids	Carboxylic acids	2-Oxocarboxylic acids
Ethyl-Beta-Glucuronide	N2434	---	221.066	C8H14O7	O-glucuronides	0.000759971	1.78346	---	---	---
FA 18:1+3O	N4967	---	329.233	C18H34O5	Oxidized fatty acids	0.00117105	1.74727	---	---	---
S-Lactoylglutathione	N6244	C03451	378.096	C13H21N3O8S	Oligopeptides	0.00707437	1.56186	---	---	---
Flufenamic Acid	N3798	C13038	280.06	C14H10F3NO2	Aminobenzoic acids	0.0188259	1.3908	---	---	---
3-(5,7-Dimethoxy-4-Oxochromen-2-Yl)Propanoic Acid	N3746	---	277.059	C14H14O6	Chromones	2.69385e-05	1.96695	---	---	---
Guanosine Cyclic Monophosphate	N5331	C00942	344.041	C10H12N5O7P		0.0130526	1.43581	Nucleic acids	Cyclic nucleotides	3',5'-Cyclic nuclcleotides
4-Pyridoxic Acid	N1562	C00847	182.047	C8H9NO4	Pyridinecarboxylic acids	0.0356459	1.29671	---	---	---
Benzene-1,2,4-Triol	N568	C02814	125.025	C6H6O3	Hydroxyquinols and derivatives	0.000793368	1.7752	---	---	---
2-Aminoethylphosphonate	N541	C03557	124.016	C2H8NO3P	Organic phosphonic acids	0.000196562	1.84481	---	---	---
6-Hydroxyflavone	N2799	C14137	237.06	C15H10O3		0.00157157	1.72987	---	---	---
Abscisic Acid	N3435	C06082	263.077	C26H44O9	Medium-chain fatty acids	0.000863439	1.78219	Terpenoids	Carotenoids and apocarotenoids	Apocarotenoids
Dipteryxin	N4593	---	313.077	C17H14O6		0.0151639	1.45026	---	---	---
MCPA	N1939	C18528	199.017	C9H9ClO3	Chlorophenoxyacetates	0.038464	1.27268	Pesticides	Herbicides	Phenoxy herbicides
Dihydroxy-Valerate	N694	---	133.05	C5H10O4	Fatty acids	0.0209235	1.36836	---	---	---
3',5'-Cyclic AMP	N4927	C00575	328.044	C10H12N5O6P	3',5'-cyclic purine nucleotides	0.0298551	1.24661	Nucleic acids	Cyclic nucleotides	3',5'-Cyclic nuclcleotides
Erythrin	N7389	---	421.109	C20H22O10		6.00638e-05	1.88592	---	---	---
L-Alanine	N213	C00041	88.0398	C3H7NO2	Alanine and derivatives	0.00152477	1.70938	Peptides	Amino acids	Common amino acids
Villol	N7879	---	441.124	C23H22O9	Rotenones	0.024213	1.36989	---	---	---
1,4-Butynediol	N192	C02497	85.0294	C4H6O2	Primary alcohols	0.0313692	1.39289	---	---	---
4-Methoxycinnamic Acid	N1462	---	177.056	C10H10O3	Cinnamic acids	0.0410561	1.25519	---	---	---
3,4-Dihydroxyphenylacetic Acid	N1267	C01161	167.036	C8H8O4	Catechols	0.0325279	1.38063	---	---	---
Glucuronate	N1835	C00191	193.036	C6H10O7	Glucuronic acid derivatives	2.69392e-06	1.99324	Carbohydrates	Monosaccharides	Sugar acids
Gossypin	N8785	C10051	479.141	C21H20O13	Flavonoid-8-O-glycosides	0.000162578	1.88033	O-glycosides	Flavonoid glycosides	Flavones and flavonols
Catalposide	N8822	C09775	481.138	C22H26O12		1.95619e-05	1.97428	Terpenoids	Monoterpenoids (C10)	Iridoids
D-Glucuronic Acid	N1829	C16245	193.035	C6H10O7	Glucuronic acid derivatives	0.000232182	1.83496	---	---	---
Acacetin Diacetate	N5964	---	367.087	C20H16O7	4'-O-methylated flavonoids	0.0337226	1.29764	---	---	---
2',4-Dihydroxy-3,4',6'-Trimethoxychalcone	N4964	---	329.111	C18H18O6		7.59377e-05	1.91392	---	---	---
Aspartic Acid	N669	C16433	132.03	C4H7NO4	Aspartic acid and derivatives	0.00497111	1.591	---	---	---
5-Hydroxymethylcytidine	N3647	---	272.091	C10H15N3O6	NA	0.0264207	1.37754	---	---	---
Diosmetin	N4252	C10038	299.051	C16H12O6		0.0454014	1.2318	PK Polyketides	PK12 Flavonoids	PK1211 Flavones and Flavonols
PFCA-H	N1308	---	170.997	C4H3F3O4	PFSA	0.0221357	1.37424	---	---	---
Proline-Hydroxyproline	N2566	---	227.104	C10H16N2O4	Dipeptides	0.00257512	1.69423	---	---	---
Divaricatic Acid	N6544	---	387.142	C21H24O7		0.0231234	1.34525	---	---	---
L-Proline	N438	C00148	114.056	C5H9NO2	Proline and derivatives	0.00340023	1.64125	Peptides	Amino acids	Common amino acids
Beta-Orcinol	N747	---	137.059	C8H10O2		0.000179909	1.86929	---	---	---
10-Hydroxycamptothecin	N5847	C17939	363.091	C20H16N2O5	Camptothecins	0.0150274	1.49182	---	---	---
Hydroxyferulic Acid	N2150	---	209.046	C10H10O5	Hydroxyferulic acid and derivatives	0.0494792	1.20519	---	---	---
Etidronate	N2064	C07736	204.971	C2H8O7P2	Bisphosphonates	0.0268324	1.29765	---	---	---
Diploschistesic Acid	N5040	---	333.062	C16H14O8		0.0201652	1.4278	---	---	---
Trifluoroacetic Acid	N415	---	112.986	C2HF3O2	PFSA	0.000191684	1.87214	---	---	---
Indarubicin	N3383	---	261.062	C16H10N2O2	Indolines	0.0450927	1.23935	---	---	---
Bosentan	N10095	---	550.178	C27H29N5O6S	Bipyrimidines and oligopyrimidines	0.0128863	1.42668	---	---	---
N-Acetyl Mesalazine	N1858	---	194.047	C9H9NO4	Acylaminobenzoic acid and derivatives	0.000722069	1.82475	---	---	---
Oxytetracycline	N8324	C06624	459.137	C22H24N2O9	Tetracyclines	0.00113052	1.73495	Pesticides	Fungicides	Antibiotic fungicides
N-Acetylglutamic Acid	N1725	C00624	188.056	C7H11NO5	Glutamic acid and derivatives	0.000299923	1.78752	---	---	---
Luteolin	N3910	C01514	285.04	C15H10O6	Flavones	0.00010608	1.89582	PK Polyketides	PK12 Flavonoids	PK1211 Flavones and Flavonols
Glomellic Acid	N8618	---	471.159	C25H28O9		0.00143115	1.74376	---	---	---
Homocystine	N3519	C20788	267.051	C8H16N2O4S2	Alpha amino acids	0.0191662	1.46574	---	---	---
Genistin	N7633	C09126	431.104	C21H20O10		0.00356156	1.60939	PK Polyketides	PK12 Flavonoids	PK1205 Isoflavonoids
N-Acetylaspartic Acid	N1382	C01042	174.041	C6H9NO5	Aspartic acid and derivatives	0.012006	1.42067	---	---	---
Goniothalenol	N2651	C09930	231.05	C13H12O4	Furopyrans	0.000347892	1.81636	---	---	---
Aconitic Acid	N1356	C00417	173.01	C6H6O6	Tricarboxylic acids and derivatives	0.00623295	1.55248	Organic acids	Carboxylic acids	Tricarboxylic acids
1-Nitropyrene	N3043	C14421	247.063	C16H9NO2	Pyrenes	0.00603572	1.53668	---	---	---
L-Pipecolic Acid	N608	C00408	128.072	C6H11NO2	Alpha amino acids	0.000439425	1.80619	Alkaloids	Alkaloids derived from lysine	Piperidine alkaloids
Bergenin	N4910	C09919	327.076	C14H16O9	Gallic acid and derivatives	0.0252843	1.33625	---	---	---
4-Methylumbelliferyl Glucuronide	N5533	C11584	351.073	C16H16O9	Coumarin glycosides	0.0184416	1.47042	---	---	---
2',4',6'-Trihydroxydihydrochalcone	N3302	---	257.079	C15H14O4		0.00475309	1.55992	---	---	---
Methylsuccinic Acid	N656	---	131.035	C5H8O4	Methyl-branched fatty acids	0.0318232	1.3941	---	---	---
Inosine	N3536	C00294	267.071	C10H12N4O5	Purine nucleosides	0.00036809	1.79389	---	---	---
Sulfadimethoxine	N4475	---	309.063	C12H14N4O4S	Aminobenzenesulfonamides	0.00260353	1.69088	---	---	---
S-Carboxymethyl-L-Cysteine	N1463	C03727	178.014	C5H9NO4S	L-cysteine-S-conjugates	0.00136091	1.72376	---	---	---
4-Hydroxy-4-(Pyridin-2-Yl)Butan-2-One	P573	---	166.096	C9H11NO2	Pyridines and derivatives	7.62819e-05	2.18869	---	---	---
N2,N2-Dimethylguanosine	N4513	---	310.115	C12H17N5O5	Purine nucleosides	0.000543269	1.78741	---	---	---
N-Acetyl-L-Alanine	N635	---	130.051	C5H9NO3	N-acyl-alpha amino acids	0.0014848	1.71153	---	---	---
Rubranoside A	N9087	---	493.202	C25H34O10		0.00736244	1.58423	---	---	---
4',5,7-Trihydroxy-3,6-Dimethoxyflavone	N4941	---	328.984	C17H14O7	6-O-methylated flavonoids	0.0167522	1.37344	---	---	---
Pentasaccharides (Hex-Hex-Hex-Hex-Hex)	N12354	---	827.266	C30H52O26	Sugars	0.0468919	1.23378	---	---	---
5-Aminosalicylic Acid	N993	---	152.036	C7H7NO3	Aminobenzoic acids	0.0104034	1.53121	---	---	---
PFCA-unsaturated	N3960	---	286.973	C7HF9O2	PFSA	0.0278605	1.28469	---	---	---
2'-O-Methyl-5-Methylcytidine	P2381	---	272.123	C11H17N3O5	NA	6.00041e-07	2.36145	---	---	---
2,2',4,4'-Tetrahydroxybenzophenone	N2991	---	245.044	C13H10O5	Benzophenones	0.00101444	1.69071	---	---	---
Capecitabine (Xeloda)	P4612	C12650	382.135	C15H22FN3O6	5'-deoxyribonucleosides	0.0476585	1.41872	---	---	---
Isonicotinic Acid	P173	C07446	124.039	C6H5NO2	Pyridinecarboxylic acids	8.28755e-05	2.18973	---	---	---
Selariscin A	N10139	---	553.164	C36H26O6		0.0380772	1.29147	---	---	---
Pantothenate	N2362	C00864	218.103	C9H17NO5	Secondary alcohols	0.000402241	1.79967	Vitamins and cofactors	Vitamins	Water-soluble vitamins
5-Methoxy-3-Indoleacetic Acid	N2062	---	204.069	C11H11NO3	Indole-3-acetic acid derivatives	0.0485197	1.24025	---	---	---
Pidotimod	N2941	---	243.052	C9H12N2O4S	NA	0.0223476	1.36739	---	---	---
Luteolin 3',4'-Dimethyl Ether	N4584	---	313.059	C17H14O6	4'-O-methylated flavonoids	0.00517035	1.58167	---	---	---
Mebendazole	N4148	---	294.085	C16H13N3O3	Benzophenones	0.0208396	1.43366	---	---	---
Urocanic Acid	N746	C00785	137.036	C6H6N2O2	Imidazolyl carboxylic acids and derivatives	1.00233e-05	1.93429	---	---	---
Perfluoro-3,5,7-Trioxaoctanoic Acid	N4520	---	310.968	C5HF9O5	PFSA	0.0393967	1.29214	---	---	---
1-Methylpseudouridine	N3303	---	257.079	C10H14N2O6	Nucleoside and nucleotide analogues	0.0020421	1.68554	---	---	---
Methyl Salicylate	N985	C12305	151.041	C8H8O3	o-Hydroxybenzoic acid esters	0.00439095	1.64661	---	---	---
Ononetin	N3298	---	257.068	C15H14O4	Stilbenes	0.00121604	1.71664	---	---	---
2,3-Dideoxyuridine	N2192	---	211.071	C9H12N2O4	Pyrimidine 2',3'-dideoxyribonucleosides	0.00979976	1.54797	---	---	---
Tremulacin	N9702	C09973	527.152	C27H28O11	Phenolic glycosides	0.0114159	1.46142	---	---	---
Arabitol(D)	N988	---	151.061	C5H12O5	Sugar alcohols	0.0056741	1.63564	---	---	---
Carminic Acid	N9024	C11254	491.087	C22H20O13		0.0229255	1.33251	---	---	---
Prednisolone	P735	C07369	181.101	C21H28O5	21-hydroxysteroids	0.0058426	1.83284	---	---	---
Dl-3-Aminoisobutyric Acid	N349	C05145	102.055	C4H9NO2	Beta amino acids and derivatives	0.000198933	1.85522	Peptides	Amino acids	Other amino acids
Glutamine	N887	C00303	145.062	C5H10N2O3	Alpha amino acids	0.000189515	1.8658	---	---	---
Altenusin	N4030	---	289.112	C15H14O6	Biphenyls and derivatives	6.78755e-05	1.91264	---	---	---
Dihydroresveratrol	N2615	C10255	229.084	C14H14O3	Stilbene glycosides	0.00670969	1.58835	PK Polyketides	PK13 Aromatic polyketides	PK1309 Diphenyl ethers, biphenyls, dibenzyls and stilbenes
2,4,5-Trimethoxybenzoic Acid	N2187	---	211.062	C10H12O5	P-methoxybenzoic acids and derivatives	0.0142731	1.48075	---	---	---
Kaempferol-3-O-Arabinoside	N7301	---	417.084	C20H18O10	Flavonoid-3-O-glycosides	0.0454169	1.287	---	---	---
Colchicine	N6816	C07592	398.108	C22H25NO6	Tropones	0.0390247	1.25827	Alkaloids	Alkaloids derived from tyrosine	Isoquinoline alkaloids
Methylgallate	N1611	---	183.032	C8H8O5	Galloyl esters	0.00037501	1.84427	---	---	---
2-Carboxybenzaldehyde	N944	C03057	149.024	C8H6O3	Benzoic acids	0.0213846	1.39139	---	---	---
Cirsimarin	N8700	---	475.124	C23H24O11		0.0027822	1.70421	---	---	---
Harpagoside	N9071	C09783	492.991	C24H30O11	Iridoid O-glycosides	0.0379659	1.22833	Terpenoids	Monoterpenoids (C10)	Iridoids
Mecoprop	N2229	C18742	213.04	C10H11ClO3	2-phenoxypropionic acids	0.019136	1.36224	Pesticides	Herbicides	Phenoxy herbicides
Phenylacetic Acid + 2O, O-Hex	N4952	---	329.088	C14H18O9	Phenolic glycosides	0.043031	1.24343	---	---	---
Telaprevir (VX-950)	P7409	---	680.406	C36H53N7O6	Hybrid peptides	1.33266e-09	2.42132	---	---	---
Skullcapflavone II	N6139	C10183	373.101	C19H18O8	8-O-methylated flavonoids	0.0288048	1.26533	Flavonoids	Flavonoids	Flavones
PFSA-Cl	N5881	---	364.908	C5HClF10O3S	PFSA	2.52793e-05	1.96497	---	---	---
5,8-Dimethoxyquinoline-2-Carbaldehyde	P1272	---	218.081	C12H11NO3	Quinolines and derivatives	0.0223682	1.60675	---	---	---
Camalexin	N1943	C21721	199.024	C26H44O9	Medium-chain fatty acids	0.00140062	1.70254	---	---	---
N-Epsilon-Acetyllysine	N1714	C02727	187.11	C8H16N2O3	D-alpha-amino acids	0.000803014	1.74052	---	---	---
N-Acetylglycine	N458	---	116.034	C4H7NO3	N-acyl-alpha amino acids	0.00711967	1.51049	---	---	---
Berchemioside C	N12549	---	1007.39	C52H64O20	Saccharolipids	0.00177509	1.73203	---	---	---
Polyphyllin VI	P7524	---	761.392	C39H62O13	Steroidal saponins	0.000267344	2.11363	---	---	---
Gedunin	N8826	---	481.227	C28H34O7	Limonoids	3.00982e-05	1.94675	---	---	---
N-Acetylaspartylglutamic Acid	N4331	C12270	303.075	C11H16N2O8	Dipeptides	0.0146358	1.45842	---	---	---
Palmitic Acid	N3250	C00249	255.233	C16H32O2	Long-chain fatty acids	0.0371707	1.28088	Lipids	Fatty acids	Saturated fatty acids
2,6-Di-Tert-Butyl-4-Methylphenol	N2387	C14693	219.175	C15H24O	Phenylpropanes	0.00464855	1.62124	---	---	---
Piperanine	N3958	---	286.142	C17H21NO3	Benzodioxoles	0.0374811	1.30527	---	---	---
Guanidinoacetic Acid	N459	C00581	116.043	C3H7N3O2	Alpha amino acids and derivatives	0.0168005	1.425	---	---	---
Folic Acid	N7856	C00504	440.136	C19H19N7O6	Glutamic acid and derivatives	0.00924006	1.49013	Vitamins and cofactors	Vitamins	Water-soluble vitamins
N-Methylglaucine	P4362	---	370.169	[C22H28NO4]+	Aporphines	0.0190176	1.64575	---	---	---
Reserpine	P7196	C06539	609.311	C33H40N2O9	Yohimbine alkaloids	0.000774312	2.03263	Alkaloids	Alkaloids derived from tryptophan and anthranilic acid	Indole alkaloids
1,3,6-Tri-O-Galloylglucose	N11215	---	635.233	C27H24O18	Tannins	0.0207092	1.38009	---	---	---
Pravastatin	N7446	C01844	423.235	C23H36O7	Medium-chain hydroxy acids and derivatives	0.00478589	1.61666	---	---	---
4-O-Methylphloracetophenone	N1537	C10680	180.98	C9H10O4	Alkyl-phenylketones	0.00289745	1.6981	---	---	---
Phenylacetic Acid	N728	C07086	135.046	C8H8O2	Benzene and substituted derivatives	1.41514e-06	2.01355	---	---	---
Otenzepad	N7375	---	420.234	C24H31N5O2	1,4-benzodiazepines	0.0211505	1.38578	---	---	---
Glutamate Conjugated Chenodeoxycholic Acid	P6478	---	504.323	C29H47NO7	Glycinated bile acids and derivatives	0.00483709	1.82163	---	---	---
Daidzein	P2847	C10208	292.964	C15H10O4	Isoflavones	0.00936159	1.73348	PK Polyketides	PK12 Flavonoids	PK1205 Isoflavonoids
2-Furoic Acid	N391	C01546	111.008	C5H4O3	Furoic acids	0.0338328	1.30349	---	---	---
Thymol	P640	C09908	173.093	C10H14O	Aromatic monoterpenoids	0.0174952	1.64537	Terpenoids	Monoterpenoids (C10)	Cyclic monoterpenes
Butylamine	P33	C18706	74.0975	C4H11N	Monoalkylamines	0.0366151	1.49465	Pesticides	Fungicides	Others
Vincarine	P4032	---	353.194	C21H24N2O3	Corynanthean-type alkaloids	0.0132586	1.68888	---	---	---
Deacetoxy(7)-7-Oxokhivorinic Acid	N9578	---	519.218	C27H36O10	Naphthopyrans	0.0331128	1.35453	---	---	---
Proscillaridin	N9748	C12816	529.28	C30H42O8	Bufanolides and derivatives	0.00612073	1.52869	Steroids	24-Carbon atoms	Bufanolide derivatives
Dichloroacetic Acid	N573	---	126.936	C2H2Cl2O2	Alpha-halocarboxylic acids	0.00162996	1.67393	---	---	---
